# Supplementary material for: Convergent evidence for the molecular basis of musical traits
Source: Sci Rep. 2016 Dec 22;6:39707. doi: 10.1038/srep39707 (PMC5177873; doi:10.1038/srep39707)
Supplement: Supplementary Data [file srep39707-s2.xls]

## Sheet: INFO
Sheet	Includes	Note
Studies	All studies included into the CE analysis of music	1=yes; 0=no
Data	All molecules indicated in the studies	Genes transformed into human genes through homologs
CE prioritized genes	All genes with their CE result for the whole data	Molecules marked green used in the IPA analyses
CE results, listening	Genes with their CE results among music or song listening related studies	Molecules marked green used in the IPA analyses
CE results, ability	Genes with their CE results among musical ability, music memory or song learning related studies	Molecules marked green used in the IPA analyses
CE results, practice	Genes with their CE results among music practice or singing related studies	Molecules marked green used in the IPA analyses
CE results, human	Genes with their CE results among studies concidering humans
CE results, songbirds	Genes with their CE results among studies concidering songbirds

## Sheet: Studies
Key	First author + year	PMID	Music score	N score	Species score	Score	DNA	RNA	Other	# layers	STIMULI	ABILITY	PRACTISE	Animal*	Tissue	* 1=songbird; 2=human; 3=mice; 4=chicken; 5=Rat; 6=Tungara frog
A1	Shu 2005	15983371	0.8	0.825	0.8	0.528	1	0	0	1	0	1	0	3	Brain: cerebellum
A2	Jarvis 1998	23861759	0.8	0.832143	0.8	0.533	0	1	0	1	0	1	0	1	Brain: area X, MAN and RA
A3	Jansen 2005	18706452	0.8	0.817857	0.8	0.523	0	1	1	1	0	1	0	1	Brain: RA and HVC
A4	Rauceo 2008	22594943	0.8	0.828571	0.8	0.53	0	0	1	1	0	1	0	1	Subcutaneous administration
A5	Park 2012	23118445	1	1	1	1	1	0	0	2	0	1	1	2	Blood
A6	Theusch 2009	19576568	1	0.837056	1	0.837	1	0	0	1	0	0	1	2	Blood or saliva
A7	Gregersen 2013	23406871	1	0.843401	1	0.843	1	0	0	1	0	0	1	2	NA
A8	Granot 2007	Granot2007	1	0.80203	1	0.802	1	0	0	1	0	0	1	2	NA
A9	Morley 2012	22384070	1	0.847716	1	0.848	1	0	0	1	0	1	1	2	Cheek swap
A10	Angelucci 2007	17980967	1	0.825	0.8	0.66	0	0	1	1	1	0	0	3	Brain: hypothalamus
A12	Chikahisa 2006	16530277	1	0.814286	0.8	0.651	0	0	1	1	1	0	0	3	Brain: cortex (auditory cortex), hippocampus, brainstem and cerebellum
A13	Olson 2015	9808464	0.8	0.803571	0.8	0.514	0	1	0	1	0	1	1	1	Brain: HVC and Area X
A14	Fukui 2013	24348454	1	0.825	1	0.825	1	0	1	1	1	0	1	2	Saliva
A15	Mello 1992	15746187	0.8	0.832143	0.8	0.533	0	1	0	1	1	0	0	1	Brain: NCM
A16	Velho 2008	17945359	0.8	0.805357	0.8	0.515	0	1	0	1	1	0	0	1	Brain: NCM
A19	London and Clayton 2008	25787707	0.8	0.817857	0.8	0.523	0	0	1	1	0	1	1	1	Brain: auditory lobule (including NCM and CMM)
A20	Gunaratne 2011	1495970	0.8	0.853571	0.8	0.546	0	1	0	1	1	0	0	1	Brain: auditory forebrain dissection (auditory lobule): NCM and CMM
A25	Teramitsu White 2006	19005052	0.8	0.810714	0.8	0.519	0	1	0	1	0	1	0	1	Brain: area X
A26	Teramitsu 2010	18391944	0.8	0.805357	0.8	0.515	0	1	0	1	0	1	1	1	Brain: area X
A27	Haesler 2004	21627805	0.8	0.8	0.8	0.512	0	1	0	1	0	0	1	1	Brain
A28	Haesler 2007	16837586	0.8	0.814286	0.8	0.521	0	0	1	1	0	1	1	1	Brain: Area X at basal ganglia
A29	Miller 2008	20062527	0.8	0.816071	0.8	0.522	0	0	1	1	0	1	0	1	Brain: area X
A30	Dong and Clayton 2008	15056696	0.8	0.817857	0.8	0.523	0	1	1	1	1	0	1	1	Brain: auditory lobule (including NCM and CMM)
A31	Basham 1996	18052609	0.8	0.814286	0.8	0.521	0	0	1	1	1	0	1	1	Brain: LMAN (vs cerebellum)
A32	Kreutz 2004	15669447	1	0.9	1	0.9	0	0	1	1	1	1	0	2	Saliva
A33	Wada 2006	18701760	0.8	0.825	0.8	0.528	0	1	0	1	0	1	0	1	Brain: area X, HVC, RA, LMAN
A34	Matsunaga 2011	19125865	0.8	0.8	0.8	0.512	0	1	0	1	0	0	1	1	Brain: many regions studied
A35	Hartog 2009	8946423	0.8	0.803571	0.8	0.514	0	0	1	1	0	1	0	1	Brain: HVC
A39	Oikkonen 2015	24614497	1	0.975888	1	0.976	1	0	0	2	0	0	1	2	Blood
A40	Kanduri 2015_1_prof	25806429	1	0.903571	1	0.904	0	1	0	1	0	1	0	2	Blood
A41	Kanduri 2015_2_list	25789207	1	0.960714	1	0.961	0	1	0	1	1	0	0	2	Blood
A42	Granot 2013	24151474	1	0.878571	1	0.879	0	0	1	1	0	0	1	2	Administration through nostrils
A43	Emanuele 2009	20150884	1	0.857143	1	0.857	0	1	0	1	1	1	1	2	Blood
A44	Mori and Wada 2015	17018643	0.8	0.825	0.8	0.528	0	1	0	1	0	1	0	1	Brain: HVC and RA
A45	Yoder 2015	22010640	0.8	0.832143	0.8	0.533	0	0	1	1	1	0	1	1	Brain: NCM
A48	Abe 2015	20007475	0.8	0.878571	0.8	0.562	0	0	1	1	1	1	1	1	NA
A49	Hilliard 2012	25609608	0.8	0.853571	0.8	0.546	0	1	0	1	0	1	0	1	Brain: area X and VSP
A50	Warren 2010	20360741	0.8	0.807143	0.8	0.517	0	1	0	1	0	1	0	1	Brain: forebrain; Area X in singing part of the study
A51	Avey 2008	26048905	0.8	0.8	0.8	0.512	0	0	1	1	1	1	0	1	Brain: NCM and CMM
A53	Whitney 2014	22325205	0.8	0.810714	0.8	0.519	0	1	0	1	0	1	0	1	Brain: area X, HVC, RA, LMAN
A54	Arnauld 1996	8883931	1	0.810714	0.8	0.649	0	1	1	1	1	0	0	3	Brain: including striatum
A55	Bailey and Wade 2003	20360741	0.8	0.810714	0.8	0.519	0	1	0	1	1	0	1	1	Brain
A56	Eda-Fujiwara 2003	18077008	1	0.807143	0.8	0.646	0	1	0	1	1	0	0	1	Brain: dNCM, vNCM, CMHV, Hippocampus
A57	Pinaud 2008	25504732	0.8	0.814286	0.8	0.521	0	0	1	1	1	0	0	1	Brain: NCM
A58	Poopatanapong 2006	12941470	0.8	0.807143	0.8	0.517	0	1	0	1	0	1	0	1	Brain: LMAN, Area X, HVC, RA
A59	Mangiamele 2008	18997464	0.8	0.825	0.8	0.528	0	1	0	1	1	0	0	6	Brain: pallium and auditory midbrain
A60	Shi 2013	12534978	0.8	0.817857	0.8	0.523	0	1	0	1	0	1	1	1	Brain: area X
A61	Heston and White 2015	18364021	0.8	0.814286	0.8	0.521	0	0	1	1	0	1	1	1	Brain: area X
A62	Qu 2013	23613970	1	0.825	1	0.825	0	1	0	1	1	0	0	2	peripheral blood mononuclear cells
A63	Nilsson 2009	19583647	1	0.860714	1	0.861	0	0	1	1	1	0	0	2	Blood
A64	Sasaki 2006	17058190	0.8	0.807143	0.8	0.517	0	0	1	1	0	1	0	1	Brain: area X
A65	Bolhuis 2000	24133256	0.8	0.821429	0.8	0.526	0	0	1	1	1	0	1	1	Brain: NCM, HVC, area X, cHV
A66	Drnevich 2012	25698728	0.8	0.810714	0.8	0.519	0	1	0	5	1	0	0	1	Brain: multiple sites
A67	Kurz 2010	20056137	0.8	0.803571	0.8	0.514	0	1	1	1	0	1	0	3	Brain: brainstem, midbrain, cerebellum and striatum
A68	Lombardino 2005	16943558	0.8	0.810714	0.8	0.519	0	1	0	1	0	1	0	1	Brain: HVC's projection neurons at area X and RA
A69	Möckel 1995	7781498	1	0.860714	1	0.861	0	0	1	1	1	0	0	2	Urine or blood
A70	Stefano 2004	15173680	1	0.810714	1	0.811	0	0	1	1	1	0	0	2	Blood
A71	Gerra 1998	9506313	1	0.846429	1	0.846	0	0	1	1	1	0	0	2	Blood (plasma)
A72	Lai and Li 2011	21645041	1	0.982143	1	0.982	0	0	1	1	1	0	0	2	Blood
A73	McCraty 1996	McCrary1996	1	0.825	1	0.825	0	0	1	1	1	0	0	2	Saliva
A74	Nastiuk 1994	10681421	0.8	0.8	0.8	0.512	0	1	0	1	1	0	0	1	Brain: NCM
A75	Miller 2015	23045667	0.8	0.821429	0.8	0.526	0	0	1	1	0	1	0	1	Brain: area X
A76	Hassler 1992	1341691	1	0.882143	1	0.882	0	0	1	1	0	0	1	2	Blood
A77	Meng 2009	19486929	1	0.807143	0.8	0.646	0	1	0	1	1	0	0	3	Brain: cortex and hippocampus
A78	Salimpoor 2011	21217764	1	0.817857	1	0.818	0	0	1	1	1	0	0	2	Brain
A79	Thoma 2013	23940541	1	0.857143	1	0.857	0	0	1	1	1	0	0	2	Saliva
A80	Thompson 2013	15911766	0.8	0.814286	0.8	0.521	0	0	1	1	0	1	0	1	Brain: area X and surroundings
A81	Tremere 2009	7898314	0.8	0.807143	0.8	0.517	0	1	1	1	1	0	0	1	Brain: NCM
A82	Bartlett 1993	Bartlett1993	1	0.821429	1	0.821	0	0	1	1	1	0	0	2	Blood
A83	Gingras 2014	24999623	1	0.825	1	0.825	0	0	1	1	1	0	0	2	Saliva
A84	Fukui 2003	14523353	1	0.828571	1	0.829	0	0	1	1	1	0	0	2	Saliva
A85	Schwilling 2015	25545416	1	0.860714	1	0.861	0	0	1	1	1	0	0	2	Saliva
A86	Huesmann and Clayton 2006	26564062	0.8	0.810714	0.8	0.519	0	0	1	1	1	0	1	1	Brain: NCM, HVC, area X, RA, lMAN, hippocampus
A87	FeVries 2015	23450800	0.8	0.860714	0.8	0.551	0	1	0	1	0	1	0	1	Brain: area X, POM, LS
A88	Khalfa 2003	14681158	1	0.821429	1	0.821	0	0	1	1	1	0	0	2	Saliva
A89	Fusani 2003	19420261	0.8	0.810714	0.8	0.519	0	0	1	1	0	1	0	1	Blood; Brain: HVC
A90	Gilbert 2013	17178408	0.8	0.803571	0.8	0.514	0	0	1	1	1	0	1	1	Brain: NCM and Field L2
A91	Sanyal 2013	23861759	1	0.810714	0.8	0.649	0	0	1	1	1	0	0	4	Blood and brain: forebrain, hippocampus and cerebellum (phd 1)
A92	Murugan 2013	26079111	0.8	0.807143	0.8	0.517	0	0	1	1	0	1	1	1	Brain: area X, HVC, LMAN
A93	Merullo 2015	12500312	0.8	0.857143	0.8	0.549	0	1	0	1	0	1	0	1	Brain: VTA, POM, LS, Area X, and HVC
A95	Monbureau 2015	24134952	0.8	0.814286	0.8	0.521	0	0	1	1	1	0	0	1	Brain: CMM, NCM, POM, MBH and SPM
A97	Xu 2009	18706452	1	0.803571	0.8	0.643	0	0	1	1	1	0	0	5	Brain: auditory cortex and inferior colliculus
A98	Chen 2013	24268418	0.8	0.807143	0.8	0.517	0	1	0	1	0	1	0	1	Brain
A99	Cheng 2004	26441614	1	0.803571	1	0.804	0	0	1	1	0	1	1	2	Blood
A100	LeBlanc 2007	26192712	0.8	0.810714	0.8	0.519	0	0	1	1	1	0	0	1	Brain: telencephalon (including NCM), brainstem
A101	Lynch 2012	25846435	0.8	0.817857	0.8	0.523	0	0	1	1	1	0	0	1	Brain: locus coeruleus
A102	Kimpo 1997	24006346	0.8	0.825	0.8	0.528	0	0	1	1	0	1	0	1	Brain: HVC and RA
A103	Sia 2013	24179158	0.8	0.910714	0.8	0.583	0	0	1	1	0	1	0	3	Brain: cerebral cortex: motor and somatosensory cortices, layers V/VI cortical neurons
A104	Velho 2005	17764666	0.8	0.803571	0.8	0.514	0	1	1	1	1	1	0	1	Brain
A106	Singh 2000	22572406	0.8	0.807143	0.8	0.517	0	1	1	1	0	1	1	1	Brain: LMAN, Area X
A107	Velho 2012	9052801	0.8	0.810714	0.8	0.519	0	1	1	1	1	0	1	1	Brain: NCM
A108	Sutoo 2004	15246862	1	0.821429	0.8	0.657	0	0	1	1	1	0	0	5	Brain: neostriatum
A109	Leblois 2012	23764460	0.8	0.803571	0.8	0.514	0	0	1	1	0	1	0	1	Brain: basal ganglia, area X
A110	Fancourt 2016	26852282	1	1	1	1	0	0	1	1	1	0	0	2	Saliva
A111	Ringel 2013	23764460	0.8	0.860714	0.8	0.551	0	0	1	1	0	1	0	5	NA
A112	Fancourt 2015	26388794	1	0.842857	1	0.843	0	0	1	1	0	1	0	2	Saliva
A113	Riters 2014	16197507	0.8	0.860714	0.8	0.551	0	1	0	1	0	1	0	1	Brain: HVC and medial preoptic nucleus (POM)
A114	Liu 2016	26879527	1	0.8	1	0.8	1	0	0	1	0	0	1	2	Blood
A115	VanderArk 1993	8367245	1	0.896429	1	0.896	0	0	1	1	1	0	0	2	Blood
A116	Ukkola 2008	19461995	1	0.856853	1	0.857	1	0	0	1	0	0	1	2	Blood
A117	Chaudhury 2009	19559781	1	0.810714	0.8	0.649	0	0	1	1	1	0	0	4	Brain: hippocampus
A118	Kurz 2011	20711648	0.8	0.803571	0.8	0.514	0	1	1	1	0	1	0	3	Brain: brainstem, midbrain, cerebellum and striatum
A119	Gervain 2013	24348349	1	0.828571	1	0.829	0	0	1	1	1	0	1	2	NA
A120	Yang 2012	23045690	1	0.853571	0.8	0.683	0	0	1	1	1	0	1	3	Brain: medial prefrontal cortex, auditory cortex
A121	Knight 2001	11796077	1	0.85	1	0.85	0	0	1	1	1	0	0	2	Saliva

## Sheet: Data
Study	Gene/molecule
A1	FOXP2
A10	BDNF
A10	NGF
A100	EGR1
A100	Estradiol
A100	TH
A101	EGR1
A101	TH
A102	FOS
A103	DLG4
A103	FOXP2
A103	SLC17A7
A103	SRPX2
A104	ARC
A104	EGR1
A104	FOS
A104	MAP2K1
A104	MAP2K2
A104	MAPK1
A104	MAPK3
A106	GRIN2B
A106	Testosterone
A107	ADRA1D
A107	EGR1
A107	FOS
A107	noradrenaline
A108	Dopamine
A109	Dopamine
A109	DRD1
A110	Cortisol
A110	Cortisone
A111	Dopamine
A111	DRD1
A111	DRD2
A112	Cortisol
A112	Cortisone
A113	OPRM1
A113	PENK
A114	ABHD17AP3
A114	ACOT7
A114	ACTL8
A114	ACTP1
A114	ADAM23
A114	ADCY9
A114	ADGRB3
A114	ADGRF3
A114	ADGRV1
A114	ADNP2
A114	ADRA1A
A114	ADRA2A
A114	AGBL1
A114	AGBL1-AS1
A114	AK3P4
A114	ALS2CR12
A114	AMDHD1
A114	ANAPC1
A114	AOX2P
A114	ARHGAP25
A114	ARHGEF10
A114	ARID2
A114	ARMC7
A114	ARRDC3
A114	ARRDC3-AS1
A114	ASAH1
A114	ASLP1
A114	ASPH
A114	ASS1
A114	ATP5H
A114	ATXN7L3B
A114	AVPI1
A114	BBS10
A114	BCHE
A114	BICD1P1
A114	BMP10
A114	BZW1
A114	C10orf126
A114	C11orf53
A114	C14orf1
A114	C16orf62
A114	C1GALT1P3
A114	C2orf40
A114	C5orf22
A114	CALM3
A114	CAPS2
A114	CASP8
A114	CBR1
A114	CBR3
A114	CBR3-AS1
A114	CBX3P9
A114	CCDC38
A114	CCDC39
A114	CCDC89
A114	CCNG2P1
A114	CCNI2
A114	CCNO
A114	CCP110
A114	CCT5P1
A114	CCT7P2
A114	CD8BP
A114	CDC20B
A114	CDCA2
A114	CDR2L
A114	CENPF
A114	CETN3
A114	CFAP53
A114	CHCHD3P2
A114	CHCHD5
A114	CHD5
A114	CKAP2L
A114	CLK1
A114	CLVS1
A114	COL10A1
A114	COL11A1
A114	COLCA1
A114	COLCA2
A114	CREBZF
A114	CRTAC1
A114	CSF1R
A114	CSGALNACT1
A114	CSRP2
A114	CTNNA3
A114	CUX1
A114	CXXC1
A114	CYCSP24
A114	CYCSP26
A114	CYTIP
A114	DAAM2
A114	DACT3
A114	DACT3-AS1
A114	DCBLD1
A114	DHX29
A114	DICER1
A114	DLG2
A114	DMRT1
A114	DMRT2
A114	DMRT3
A114	DNAJA1P4
A114	DNAJC1
A114	DNAJC19
A114	DNAJC3
A114	DOCK5
A114	DOPEY2
A114	DPP10
A114	DRC1
A114	DRICH1
A114	DROSHA
A114	DSE
A114	DTD1
A114	DUXAP7
A114	DYNC1I1
A114	DYTN
A114	DZANK1
A114	E2F7
A114	EAF2
A114	EEF1A1P12
A114	EEF1B2P8
A114	EEF1E1P1
A114	EPB41L4B
A114	EPT1
A114	ERCC6L2
A114	ESM1
A114	FAM107B
A114	FAM126B
A114	FAM133DP
A114	FAM162B
A114	FAM172A
A114	FAM19A2
A114	FAM26D
A114	FAM26E
A114	FAM26F
A114	FASTKD2
A114	FAT2
A114	FBLN7
A114	FBXW11
A114	FEM1C
A114	FENDRR
A114	FGF20
A114	FHL2
A114	FKRP
A114	FLVCR2
A114	FLYWCH1P1
A114	FOXP1
A114	FOXP1-AS1
A114	FRK
A114	FRRS1L
A114	FSTL4
A114	FXR1
A114	GACAT1
A114	GAPDHP24
A114	GAPDHP69
A114	GAS7
A114	GDAP1
A114	GDE1
A114	GFOD1
A114	GKN1
A114	GKN2
A114	GLIPR1
A114	GLIPR1L1
A114	GLIPR1L2
A114	GMCL1P2
A114	GNG8
A114	GNRH1
A114	GOLGA7B
A114	GPR153
A114	GPR160
A114	GPRC6A
A114	GPX8
A114	GRIN2B
A114	GTF3AP5
A114	GUSBP11
A114	GZMA
A114	GZMAP1
A114	GZMK
A114	HAL
A114	HDAC2
A114	HES3
A114	HID1
A114	HID1-AS1
A114	HK1
A114	HKDC1
A114	HMCN2
A114	HMGN1P24
A114	HMGN2P23
A114	HMGXB3
A114	HNRNPRP1
A114	HS3ST5
A114	HS6ST3
A114	HSPA4
A114	IAPP
A114	ICMT
A114	ICT1
A114	IFT43
A114	IGLL1
A114	IL13
A114	IL1A
A114	IL1B
A114	IL1F10
A114	IL1RN
A114	IL36A
A114	IL36B
A114	IL36G
A114	IL36RN
A114	IL37
A114	IL4
A114	IQCB1
A114	JPH1
A114	KBTBD11
A114	KBTBD11-OT1
A114	KCMF1
A114	KCNC2
A114	KCNIP1
A114	KCNK2
A114	KCNMB1
A114	KCTD2
A114	KCTD3
A114	KCTD9
A114	KIAA0825
A114	KIF3A
A114	KPNA5
A114	KRR1
A114	KRT18P12
A114	KRT18P22
A114	KRT8P19
A114	KRT8P3
A114	KRTAP5-10
A114	KRTAP5-11
A114	KRTAP5-14P
A114	KRTAP5-7
A114	KRTAP5-8
A114	KRTAP5-9
A114	LANCL1
A114	LANCL1-AS1
A114	LDHBP3
A114	LDLRAD4
A114	LDLRAD4-AS1
A114	LGR5
A114	LINC00092
A114	LINC00337
A114	LINC00493
A114	LINC00524
A114	LINC00538
A114	LINC00706
A114	LINC00707
A114	LINC00837
A114	LINC00866
A114	LINC00917
A114	LINC01230
A114	LINC01268
A114	LINC01322
A114	LINC01339
A114	LINC01436
A114	LINC01517
A114	LINC01569
A114	LINC01593
A114	LINC01594
A114	LRRC27
A114	LRRTM3
A114	LTA4H
A114	LUCAT1
A114	LYSMD3
A114	MAP4K4
A114	MARCKS
A114	MARVELD1
A114	MBD1
A114	MBLAC2
A114	MCIDAS
A114	MDH1B
A114	MEMO1P1
A114	MERTK
A114	MICU3
A114	MIR2277
A114	MIR3130-1
A114	MIR3130-2
A114	MIR3146
A114	MIR3194
A114	MIR320E
A114	MIR3660
A114	MIR4491
A114	MIR449A
A114	MIR449B
A114	MIR449C
A114	MIR4771-2
A114	MIR5190
A114	MIR548H4
A114	MIR6499
A114	MIR6876
A114	MIR7160
A114	MIR99AHG
A114	MIRLET7A1
A114	MIRLET7D
A114	MIRLET7DHG
A114	MIRLET7F1
A114	MLLT10
A114	MOCS1
A114	MRPS18BP1
A114	MTCO3P38
A114	MTND2P11
A114	MTND3P7
A114	MTND4LP10
A114	MTND4P17
A114	MTUS2
A114	MYL1
A114	MYOM2
A114	NAALADL2
A114	NAALADL2-AS2
A114	NAALADL2-AS3
A114	NAP1L1
A114	NAV3
A114	NCK2
A114	NCKAP5
A114	NDUFB4P6
A114	NFATC2
A114	NGF
A114	NIF3L1
A114	NIP7P3
A114	NKAIN3
A114	NPM1P27
A114	NR2F1
A114	NR2F1-AS1
A114	NT5C
A114	NT5DC1
A114	NT5DC4
A114	NUDT19P3
A114	OR6Q1
A114	OR7E4P
A114	OR7E87P
A114	OR9I1
A114	OR9I2P
A114	OR9I3P
A114	OR9L1P
A114	OR9Q1
A114	ORC2
A114	OSBPL8
A114	OTOF
A114	OTOP2
A114	OTOP3
A114	PARD6G
A114	PARD6G-AS1
A114	PAX8
A114	PAX8-AS1
A114	PCAT14
A114	PCBP2P3
A114	PCM1
A114	PDE1A
A114	PDE6A
A114	PDZD2
A114	PHACTR1
A114	PHC3
A114	PHLDA1
A114	PLD5
A114	PLGLA
A114	POLD2P1
A114	POLR1B
A114	POLR3F
A114	POLR3G
A114	POU2AF1
A114	POU5F2
A114	PPIL3
A114	PPM1L
A114	PPP1R2P2
A114	PPP1R2P5
A114	PPP2R5A
A114	PPP5D1
A114	PRKCQ-AS1
A114	PRKD1
A114	PRKD2
A114	PROX1
A114	PROX1-AS1
A114	PSD4
A114	PTGIR
A114	PTPDC1
A114	PTPN14
A114	PTPRR
A114	PUM1
A114	PWWP2B
A114	RAB21
A114	RAB5CP2
A114	RAD50
A114	RAP1BP3
A114	RAPGEF5
A114	RARS
A114	RBBP9
A114	RCVRN
A114	RFX6
A114	RGPD3
A114	RGPD4
A114	RGPD4-AS1
A114	RGPD8
A114	RGS9
A114	RIMKLBP1
A114	RN7SKP135
A114	RN7SKP172
A114	RN7SKP18
A114	RN7SKP219
A114	RN7SKP232
A114	RN7SKP51
A114	RN7SKP61
A114	RN7SKP91
A114	RN7SKP93
A114	RN7SKP97
A114	RN7SL267P
A114	RN7SL297P
A114	RN7SL310P
A114	RN7SL364P
A114	RN7SL371P
A114	RN7SL573P
A114	RN7SL638P
A114	RN7SL647P
A114	RN7SL665P
A114	RN7SL734P
A114	RNA5SP115
A114	RNA5SP213
A114	RNA5SP214
A114	RNA5SP302
A114	RNA5SP308
A114	RNA5SP387
A114	RNA5SP458
A114	RNA5SP489
A114	RNF207
A114	RNU1-11P
A114	RNU4-38P
A114	RNU4-46P
A114	RNU4-90P
A114	RNU6-1012P
A114	RNU6-1073P
A114	RNU6-1141P
A114	RNU6-1180P
A114	RNU6-1271P
A114	RNU6-253P
A114	RNU6-270P
A114	RNU6-312P
A114	RNU6-31P
A114	RNU6-362P
A114	RNU6-363P
A114	RNU6-426P
A114	RNU6-475P
A114	RNU6-762P
A114	RNU6-899P
A114	RNU6-984P
A114	RNU6-992P
A114	RNU6ATAC34P
A114	RNU7-165P
A114	ROS1
A114	RPL21P3
A114	RPL22
A114	RPL23AP3
A114	RPL35P8
A114	RPL7P43
A114	RPS19P1
A114	RPS20P4
A114	RPS29P13
A114	RPS3AP41
A114	RPS3P6
A114	RPS9P1
A114	RPSAP43
A114	RPSAP7
A114	RSPH4A
A114	RUNX1
A114	RUVBL1-AS1
A114	RWDD1
A114	SAMD5
A114	SDC3
A114	SEC23B
A114	SEC62
A114	SEC62-AS1
A114	SEPT8
A114	SETD4
A114	SETD6P1
A114	SFRP5
A114	SH2D4A
A114	SKA1
A114	SLC15A2
A114	SLC16A5
A114	SLC20A1
A114	SLC26A2
A114	SLC5A7
A114	SLCO1A2
A114	SLCO1B1
A114	SMYD2
A114	SNRPCP14
A114	SOD2P1
A114	SOWAHA
A114	SOX2-OT
A114	SPARC
A114	SRL
A114	SRPK2P
A114	ST6GAL2
A114	ST6GAL2-IT1
A114	STK32C
A114	STRADB
A114	STRN4
A114	SULT1C2
A114	SULT1C2P1
A114	SULT1C2P2
A114	SULT1C3
A114	SULT1C4
A114	SUPV3L1
A114	SYT1
A114	SYTL2
A114	TBC1D15
A114	TBC1D7
A114	TCERG1L
A114	TCERG1L-AS1
A114	TFAP4
A114	TGFB3
A114	TH2LCRR
A114	THAP2
A114	TICAM2
A114	TIGD6
A114	TMC5
A114	TMED7-TICAM2
A114	TMEFF2
A114	TMEM126A
A114	TMEM126B
A114	TMEM132D
A114	TMEM19
A114	TMEM196
A114	TMEM87B
A114	TMSB10
A114	TPH2
A114	TPI1P3
A114	TRABD2A
A114	TRAK2
A114	TRAPPC3L
A114	TRAV12-3
A114	TRAV16
A114	TRAV17
A114	TRAV18
A114	TRAV19
A114	TRAV20
A114	TRAV21
A114	TRAV22
A114	TRAV23DV6
A114	TRAV24
A114	TRAV25
A114	TRAV26-1
A114	TRAV27
A114	TRAV28
A114	TRAV29DV5
A114	TRAV8-6
A114	TRAV8-7
A114	TRDV1
A114	TRHDE
A114	TRHDE-AS1
A114	TRIM80P
A114	TSPAN8
A114	TSPYL1
A114	TSPYL4
A114	TTL
A114	TTLL5
A114	TWISTNB
A114	UGGT2
A114	UNC93B6
A114	USH2A
A114	UXS1
A114	VDAC1P10
A114	VDAC2P1
A114	VENTXP3
A114	VGLL2
A114	VLDLR
A114	VLDLR-AS1
A114	VN2R9P
A114	VPS26A
A114	WASF1P1
A114	WWC1
A114	WWOX
A114	XRCC6P4
A114	YPEL5P3
A114	YWHAQP7
A114	ZC3H6
A114	ZC3H8
A114	ZCCHC10
A114	ZDHHC17
A114	ZFC3H1
A114	ZFYVE27
A114	ZUFSP
A115	Cortisol
A115	noradrenaline
A116	AVPR1A
A117	BDNF
A117	CREB1
A118	GABRG2
A118	GLO1
A118	ISY1
A118	ISY1-RAB43
A118	KCMF1
A118	POLE4
A118	TIA1
A119	Valproate
A12	BDNF
A12	NTRK2
A12	PDK1
A120	FOS
A120	RTN4R
A120	Valproate
A13	ACKR3
A13	ADAM23
A13	COL12A1
A13	COL21A1
A13	KCNT2
A13	MPZL1
A13	PVALB
A13	SAP30L
A13	SLC8A1
A13	SV2B
A13	TAC1
A14	AR
A14	Cortisol
A14	Estradiol
A15	EGR1
A16	SYN1
A16	SYN2
A16	SYN3
A19	EGR1
A19	MAP2K1
A19	MAP2K2
A19	MAPK1
A19	MAPK3
A2	EGR1
A20	BTG1
A20	CHD2
A20	CRKL
A20	ELAVL2
A20	HMGB1
A20	LINGO2
A20	MIR124-1
A20	MIR124-2
A20	MIR124-3
A20	MIR129-1
A20	MIR129-2
A20	MIR17HG
A20	MIR25
A20	MIR29A
A20	MIR92A1
A20	MIR92A2
A20	NEGR1
A20	TLK2
A25	EGR1
A25	FOXP2
A26	FOXP2
A27	FOXP2
A28	FOXP2
A29	FOXP2
A3	MTNR1B
A30	EGR1
A30	MAP2K1
A30	MAP2K2
A30	MAPK1
A30	MAPK3
A31	GRIN1
A31	GRIN2A
A31	GRIN2B
A31	GRIN2C
A31	GRIN2D
A31	GRIN3A
A31	GRIN3B
A32	cortisol
A32	sIgA
A33	ACTB
A33	ACTG1
A33	ARC
A33	ARHGEF9
A33	ATF4
A33	ATP6V1B2
A33	BDNF
A33	CACYBP
A33	CXCL14
A33	DNAJB1
A33	DNAJB4
A33	DNAJB5
A33	EBAG9
A33	EGR1
A33	FMNL1
A33	FOS
A33	GADD45G
A33	H2AFX
A33	H3F3A
A33	HNRNPH3
A33	HSBP1
A33	HSP90AA1
A33	HSPA2
A33	HSPB1
A33	JUN
A33	JUNB
A33	NDUFA5
A33	PENK
A33	PRKAR1A
A33	RSRP1
A33	SHFM1
A33	SMAD2
A33	STARD7
A33	SYT4
A33	TAGLN
A33	UBE2V1
A34	NR3C2
A35	BDNF
A35	EGR1
A35	KDR
A35	Testosterone
A39	ABCF1
A39	ACAD9
A39	ANKDD1A
A39	ARAP3
A39	ARG1
A39	ARHGAP23
A39	ARID1B
A39	ARL5C
A39	ATAT1
A39	ATXN7L3B
A39	BICC1
A39	BRD7P4
A39	BTF3P11
A39	BUD13P1
A39	C17orf112
A39	C17orf96
A39	C17orf98
A39	C6orf136
A39	CACNB1
A39	CAV2
A39	CEP57
A39	CHIC2
A39	CILP
A39	CISD3
A39	CLN5
A39	CLPX
A39	CTAGE9
A39	CTGF
A39	CWC25
A39	DDX39BP1
A39	DDX39BP2
A39	DHX16
A39	DHX9P1
A39	DIAPH1
A39	DNAJB8
A39	DNAJB8-AS1
A39	DPP8
A39	EEF1A1P36
A39	EEFSEC
A39	EFCC1
A39	ENDOD1
A39	ENPP1
A39	ENPP3
A39	ETF1P1
A39	FAM133CP
A39	FAM13C
A39	FAM229B
A39	FAM76B
A39	FBXL20
A39	FBXL3
A39	FBXO47
A39	FCHSD1
A39	FEM1AP3
A39	FGF1
A39	FIP1L1
A39	FLOT1
A39	FPGT
A39	FPGT-TNNI3K
A39	FTH1P4
A39	FYN
A39	GALNT7
A39	GALNTL6
A39	GATA2
A39	GATA2-AS1
A39	GNL1
A39	GNPDA1
A39	GSX2
A39	HACD3
A39	HCG17
A39	HCG18
A39	HCG19P
A39	HCG4
A39	HCG4B
A39	HCG4P3
A39	HCG4P5
A39	HCG4P7
A39	HCG4P8
A39	HCG9
A39	HCG9P5
A39	HCP5B
A39	HDAC3
A39	HLA-A
A39	HLA-E
A39	HLA-F-AS1
A39	HLA-G
A39	HLA-H
A39	HLA-J
A39	HLA-K
A39	HLA-L
A39	HLA-N
A39	HLA-P
A39	HLA-T
A39	HLA-U
A39	HLA-V
A39	HLA-W
A39	HSPE1P26
A39	IER3
A39	IFITM4P
A39	IGDCC3
A39	IGDCC4
A39	IRAK1BP1
A39	IRG1
A39	KBTBD13
A39	KCTD12
A39	KIAA0141
A39	KIAA1257
A39	KLF12
A39	KRT18P65
A39	LAMA4
A39	LASP1
A39	LDHAL6FP
A39	LINC00347
A39	LINC00381
A39	LINC00393
A39	LINC00402
A39	LINC00672
A39	LINC00844
A39	LINC01013
A39	LINC01360
A39	LINC01565
A39	LNX1
A39	LNX1-AS1
A39	LNX1-AS2
A39	LRRC37A11P
A39	LRRIQ3
A39	MAML2
A39	MARCH1
A39	MARK2P17
A39	MARK2P6
A39	MARK2P8
A39	MARK3P3
A39	MCCD1P1
A39	MCCD1P2
A39	MDC1
A39	MDC1-AS1
A39	MED23
A39	MICC
A39	MICD
A39	MICE
A39	MICF
A39	MICG
A39	MIR1272
A39	MIR3692
A39	MIR4726
A39	MIR4727
A39	MIR4734
A39	MIR548AJ1
A39	MIR548H5
A39	MIR6779
A39	MIR877
A39	MLLT6
A39	MORF4L2P1
A39	MOXD1
A39	MRPS18B
A39	MTCO1P40
A39	MTFMT
A39	MTMR2
A39	MYCBP2
A39	MYCBP2-AS1
A39	MYCBP2-AS2
A39	NAF1
A39	NDFIP1
A39	NPY1R
A39	NPY5R
A39	NRM
A39	OAZ2
A39	OR2A4
A39	PAIP1P1
A39	PARP16
A39	PCDH1
A39	PCDH12
A39	PCDH15
A39	PCDH7
A39	PCGF2
A39	PDCD7
A39	PDGFRA
A39	PHIP
A39	PHYHIPL
A39	PIF1
A39	PIP4K2B
A39	PLEKHO2
A39	PLXDC1
A39	POU5F1P6
A39	PPP1R10
A39	PPP1R11
A39	PPP1R18
A39	PRR3
A39	PSMB3
A39	PTMAP1
A39	RAB7A
A39	RANP1
A39	RASL12
A39	RBFOX1
A39	RBPMS2
A39	RELL2
A39	REV3L
A39	REV3L-IT1
A39	RFPL4B
A39	RN7SKP196
A39	RN7SKP245
A39	RN7SL253P
A39	RN7SL698P
A39	RNA5SP345
A39	RNA5SP440
A39	RNA5SP50
A39	RNF14
A39	RNF39
A39	RNU2-37P
A39	RNU4-18P
A39	RNU4ATAC8P
A39	RNU5A-1
A39	RNU5B-1
A39	RNU6-1226P
A39	RNU6-19P
A39	RNU6-328P
A39	RNU6-549P
A39	RNU6-686P
A39	RNU6-687P
A39	RNU6-786P
A39	RNU6-823P
A39	RNU6-866P
A39	RNY1P5
A39	RPL19
A39	RPL21P108
A39	RPL21P44
A39	RPL21P66
A39	RPL23
A39	RPL35AP12
A39	RPL7AP7
A39	RPL7P4
A39	RPL7P44
A39	RPN1
A39	RPP21
A39	RPS12P10
A39	RPS15AP16
A39	RPS20P35
A39	RPSAP45
A39	RUVBL1
A39	RUVBL1-AS1
A39	SCFD2
A39	SEC61A1
A39	SERAC1
A39	SESN3
A39	SLC51B
A39	SNORA21
A39	SNX9
A39	SOCS7
A39	SPG21
A39	SPRY4
A39	SPRY4-IT1
A39	SRCIN1
A39	STAC2
A39	STX7
A39	SUCLA2P1
A39	SYNJ2
A39	SYNJ2-IT1
A39	TAAR7P
A39	TAAR8
A39	TAAR9
A39	TES
A39	TFAM
A39	TFEC
A39	TKTL2
A39	TMA16
A39	TMED10P2
A39	TMEM242
A39	TMPOP1
A39	TRAF3IP2
A39	TRAF3IP2-AS1
A39	TRAF6P1
A39	TRIM10
A39	TRIM15
A39	TRIM26
A39	TRIM26BP
A39	TRIM31
A39	TRIM31-AS1
A39	TRIM39
A39	TRIM39-RPP21
A39	TRIM40
A39	TUBB
A39	TUBE1
A39	UBAP1L
A39	UBE2D1
A39	UBQLN1P1
A39	VENTXP3
A39	WISP3
A39	ZDHHC14
A39	ZNF609
A39	ZNRD1
A39	ZNRD1-AS1
A39L	ABCD1P4
A39L	ABCG2
A39L	ABHD17AP4
A39L	ACTR3BP4
A39L	AFF1
A39L	AIFM3
A39L	ANKRD20A17P
A39L	ANKRD62P1
A39L	ANKRD62P1-PARP4P3
A39L	APBB2
A39L	ARGFXP2
A39L	ARHGAP24
A39L	ARL2BPP10
A39L	ARL4AP2
A39L	ARVCF
A39L	ATP10D
A39L	ATP5A1
A39L	ATP6V1E1
A39L	BANK1
A39L	BCL2L13
A39L	BCRP2
A39L	BCRP5
A39L	BCRP6
A39L	BCRP7
A39L	BDH2
A39L	BID
A39L	C16orf72
A39L	C17orf75
A39L	C18orf25
A39L	C22orf29
A39L	C22orf39
A39L	C4orf36
A39L	CA15P1
A39L	CA15P2
A39L	CARHSP1
A39L	CCDC116
A39L	CCDC188
A39L	CCDC74BP1
A39L	CCT8L2
A39L	CDC45
A39L	CDH11
A39L	CDH8
A39L	CDK5R1
A39L	CECR1
A39L	CECR2
A39L	CECR3
A39L	CECR5
A39L	CECR5-AS1
A39L	CECR6
A39L	CECR7
A39L	CECR9
A39L	CENPE
A39L	CHCHD2P7
A39L	CHEK2P4
A39L	CHIC2
A39L	CISD2
A39L	CLCP1
A39L	CLDN5
A39L	CLOCK
A39L	CLTCL1
A39L	CNGA1
A39L	COMMD8
A39L	COMT
A39L	COPRS
A39L	CORIN
A39L	COX7B2
A39L	CRKL
A39L	CWH43
A39L	CXXC4
A39L	DANCR
A39L	DCUN1D4
A39L	DDIT4L
A39L	DDX3P3
A39L	DGCR11
A39L	DGCR12
A39L	DGCR14
A39L	DGCR2
A39L	DGCR5
A39L	DGCR6
A39L	DGCR6L
A39L	DGCR8
A39L	DGCR9
A39L	DMP1
A39L	DNAJA1P6
A39L	DSPP
A39L	DUTP7
A39L	E2F6P1
A39L	E2F6P2
A39L	E2F6P3
A39L	EMCN
A39L	EPG5
A39L	ERVMER34-1
A39L	FABP5P11
A39L	FAM13A
A39L	FAM13A-AS1
A39L	FAM230A
A39L	FAM230B
A39L	FAM32BP
A39L	FCF1P8
A39L	FIP1L1
A39L	FRYL
A39L	GAB4
A39L	GABRA2
A39L	GABRA4
A39L	GABRB1
A39L	GABRG1
A39L	GAPDHP60
A39L	GGT2
A39L	GGT3P
A39L	GGTLC3
A39L	GGTLC5P
A39L	GNB1L
A39L	GNPDA2
A39L	GP1BB
A39L	GPM6BP3
A39L	GRXCR1
A39L	GSC2
A39L	GSX2
A39L	GUF1
A39L	HAUS1
A39L	HDHD2
A39L	HERC3
A39L	HERC5
A39L	HERC6
A39L	HIC2
A39L	HIRA
A39L	HSD17B11
A39L	HSD17B13
A39L	HSFY1P1
A39L	HSP90AB3P
A39L	IBSP
A39L	IER3IP1
A39L	IGKV1OR22-1
A39L	IGKV1OR22-5
A39L	IGKV2OR22-3
A39L	IGKV2OR22-4
A39L	IGKV3OR22-2
A39L	IGLL4P
A39L	IL17RA
A39L	KATNAL2
A39L	KCNMB3P1
A39L	KCTD8
A39L	KDR
A39L	KIT
A39L	KLHL22
A39L	KLHL8
A39L	KRT18P5
A39L	KRT18P62
A39L	KRT8P46
A39L	KRT8P5
A39L	LIMCH1
A39L	LINC00528
A39L	LINC00895
A39L	LINC00896
A39L	LINC00907
A39L	LINC00922
A39L	LINC01177
A39L	LINC01195
A39L	LINC01216
A39L	LINC01217
A39L	LINC01218
A39L	LINC01311
A39L	LINC01478
A39L	LINC01618
A39L	LNX1
A39L	LNX1-AS1
A39L	LNX1-AS2
A39L	LOXHD1
A39L	LRRC34P2
A39L	LRRC37A15P
A39L	LRRC37B
A39L	LRRC66
A39L	LRRC74B
A39L	LZTR1
A39L	MANBA
A39L	MAPK10
A39L	MED15
A39L	MEPE
A39L	MICAL3
A39L	MIR1255A
A39L	MIR1286
A39L	MIR1306
A39L	MIR130B
A39L	MIR185
A39L	MIR301B
A39L	MIR3198-1
A39L	MIR3618
A39L	MIR4319
A39L	MIR4449
A39L	MIR4452
A39L	MIR4761
A39L	MIR5705
A39L	MIR632
A39L	MIR648
A39L	MIR649
A39L	MIR6816
A39L	MIR8053
A39L	MIR8066
A39L	MLECP1
A39L	MORF4L2P1
A39L	MRPL40
A39L	MTCO3P39
A39L	MTCO3P42
A39L	MTND1P17
A39L	MTND3P22
A39L	MTND5P5
A39L	MYO1D
A39L	NAP1L5
A39L	NDUFB4P12
A39L	NFKB1
A39L	NFXL1
A39L	NIPAL1
A39L	NMU
A39L	NSUN7
A39L	NUDT9
A39L	OCIAD1
A39L	OCIAD1-AS1
A39L	OCIAD2
A39L	OOSP1P2
A39L	P2RX6
A39L	P2RX6P
A39L	PABPC1P7
A39L	PABPC1P9
A39L	PARP4P3
A39L	PDCL2
A39L	PDGFRA
A39L	PEX26
A39L	PI4KA
A39L	PI4KAP1
A39L	PI4KAP2
A39L	PIAS2
A39L	PIGY
A39L	PIK3C3
A39L	PKD2
A39L	PMM2
A39L	POM121L4P
A39L	POM121L7
A39L	POM121L8P
A39L	PPA2
A39L	PPIL2
A39L	PPM1K
A39L	PPP1R26P2
A39L	PPP1R26P3
A39L	PPP1R26P4
A39L	PPP1R26P5
A39L	PPP3CA
A39L	PRDX4P1
A39L	PRKRIRP9
A39L	PRODH
A39L	PSMD11
A39L	PSTPIP2
A39L	PTPN13
A39L	PYURF
A39L	RAC1P2
A39L	RANBP1
A39L	RASL11B
A39L	RHBDL3
A39L	RHEBP3
A39L	RHOT1
A39L	RIMBP3
A39L	RIMBP3B
A39L	RIMBP3C
A39L	RIT2
A39L	RN7SKP131
A39L	RN7SKP199
A39L	RN7SKP221
A39L	RN7SKP244
A39L	RN7SKP26
A39L	RN7SKP30
A39L	RN7SKP63
A39L	RN7SKP96
A39L	RN7SL168P
A39L	RN7SL193P
A39L	RN7SL424P
A39L	RN7SL681P
A39L	RN7SL691P
A39L	RN7SL728P
A39L	RN7SL812P
A39L	RN7SL822P
A39L	RN7SL843P
A39L	RN7SL89P
A39L	RNA5SP160
A39L	RNA5SP403
A39L	RNA5SP404
A39L	RNA5SP437
A39L	RNA5SP454
A39L	RNA5SP455
A39L	RNF165
A39L	RNU1-36P
A39L	RNU5E-3P
A39L	RNU6-112P
A39L	RNU6-1131P
A39L	RNU6-1134P
A39L	RNU6-1195P
A39L	RNU6-1252P
A39L	RNU6-1278P
A39L	RNU6-1298P
A39L	RNU6-158P
A39L	RNU6-21P
A39L	RNU6-225P
A39L	RNU6-276P
A39L	RNU6-310P
A39L	RNU6-33P
A39L	RNU6-351P
A39L	RNU6-410P
A39L	RNU6-412P
A39L	RNU6-443P
A39L	RNU6-462P
A39L	RNU6-553P
A39L	RNU6-635P
A39L	RNU6-746P
A39L	RNU6-818P
A39L	RNU6-836P
A39L	RNU6-838P
A39L	RNU6-931P
A39L	RNU6ATAC31P
A39L	RNU7-151P
A39L	RNY1P9
A39L	RNY4P37
A39L	RPL12P20
A39L	RPL21P119
A39L	RPL21P44
A39L	RPL38P3
A39L	RPS15AP34
A39L	RTN4R
A39L	SCARF2
A39L	SCFD2
A39L	SDF2L1
A39L	SEP5
A39L	SERPIND1
A39L	SETBP1
A39L	SGCB
A39L	SH3GL1P1
A39L	SIGLEC15
A39L	SKOR2
A39L	SLAIN2
A39L	SLC10A4
A39L	SLC10A6
A39L	SLC14A1
A39L	SLC14A2
A39L	SLC14A2-AS1
A39L	SLC25A1
A39L	SLC25A15P5
A39L	SLC25A18
A39L	SLC39A8
A39L	SLC7A4
A39L	SLC9A3P2
A39L	SLC9B1
A39L	SLC9B1P4
A39L	SLC9B2
A39L	SMPD4P1
A39L	SNAP29
A39L	SNORA26
A39L	SNX18P23
A39L	SNX18P24
A39L	SNX18P25
A39L	SPARCL1
A39L	SPATA18
A39L	SPP1
A39L	SRD5A3
A39L	SRD5A3-AS1
A39L	ST8SIA5
A39L	SUZ12
A39L	SYT4
A39L	TACR3
A39L	TANGO2
A39L	TBX1
A39L	TCEB3B
A39L	TCEB3C
A39L	TCEB3CL
A39L	TCEB3CL2
A39L	TEC
A39L	TECRP1
A39L	TET2
A39L	TET2-AS1
A39L	THAP7
A39L	THAP7-AS1
A39L	TMEM165
A39L	TMEM191A
A39L	TMEM191B
A39L	TMEM191C
A39L	TPI1P4
A39L	TPTEP1
A39L	TRMT2A
A39L	TSSK1A
A39L	TSSK2
A39L	TUBA3FP
A39L	TUBA3GP
A39L	TUBA8
A39L	TXK
A39L	TXNRD2
A39L	UBE2D3
A39L	UBE2FP2
A39L	UBE2L3
A39L	UBL5P2
A39L	UCHL1
A39L	UCHL1-AS1
A39L	UFD1L
A39L	USP18
A39L	USP41
A39L	USP46
A39L	USP46-AS1
A39L	USP7
A39L	UTP6
A39L	VN1R9P
A39L	VWFP1
A39L	WDR45BP1
A39L	XKR3
A39L	XYLT1
A39L	YDJC
A39L	YIPF7
A39L	YPEL1
A39L	ZAR1
A39L	ZDHHC8
A39L	ZNF207
A39L	ZNF402P
A39L	ZNF74
A4	DRD1
A4	DRD2
A40	ABI3
A40	ADGRG1
A40	ADIPOR1
A40	ADRB2
A40	AHSP
A40	ALAS2
A40	ANKRD44
A40	ARHGAP26
A40	ASCC2
A40	CCR4
A40	CD160
A40	CD24
A40	CHD9
A40	CLDND2
A40	CLIC3
A40	CLN8
A40	CNPY3
A40	CTSW
A40	CX3CR1
A40	CYTH4
A40	DCAF12
A40	DCAF16
A40	DOPEY2
A40	DUSP1
A40	FAM212B
A40	FBXO7
A40	FGFBP2
A40	FOS
A40	FTH1
A40	GMPR
A40	GNLY
A40	GSTTP2
A40	GYPB
A40	GYPE
A40	GZMH
A40	HAUS2
A40	HBD
A40	HDC
A40	HEMGN
A40	HIST2H2BE
A40	HOPX
A40	HSH2D
A40	LOC100128274
A40	MB21D1
A40	MIR181A2HG
A40	MYL4
A40	NBPF9
A40	NUP43
A40	ODC1
A40	OSBP2
A40	PHAX
A40	PIP4K2A
A40	PLAUR
A40	PLEKHF1
A40	PLIN5
A40	POM121L8P
A40	PPP2R3A
A40	PRO0628
A40	RHOC
A40	RNA18S5
A40	RNF213
A40	SELENBP1
A40	SLC27A3
A40	SLC4A1
A40	SLC4A5
A40	SNCA
A40	SRXN1
A40	TRMT2B
A40	TRPM6
A40	UQCRBP1
A40	YBX1
A40	YBX3
A40	ZNF223
A41	ABHD5
A41	ADD3
A41	AHSA2
A41	AKIRIN1
A41	AKR1C3
A41	ANXA2P1
A41	APOBEC3A
A41	APOBR
A41	ATP11C
A41	ATP5J
A41	ATP5L
A41	C11orf48
A41	CD3E
A41	CREBRF
A41	DDX39B
A41	DICER1
A41	DSTN
A41	DUSP6
A41	ELOVL5
A41	FAM49B
A41	FAM63A
A41	FCGR3B
A41	FKBP14
A41	FKBP1A
A41	FKBP8
A41	FLI1
A41	FLJ38717
A41	FTH1P8
A41	GABARAPL2
A41	GNPTG
A41	GOLGA8A
A41	GP9
A41	GRIPAP1
A41	GZMA
A41	GZMH
A41	HDAC4
A41	HEATR1
A41	HIGD1A
A41	HLA-A
A41	HNRNPU
A41	HSPE1
A41	HYKK
A41	IFI6
A41	INTS8
A41	JKAMP
A41	JMJD1C
A41	KCTD6
A41	KLF4
A41	LINC00152
A41	LOC100132352
A41	LOC644936
A41	LRRFIP1
A41	LYST
A41	MAN2A1
A41	MBNL1
A41	MFF
A41	MOB1A
A41	MS4A7
A41	MTPN
A41	MYADM
A41	MYC
A41	MYL12A
A41	NBPF10
A41	NBPF9
A41	NEDD9
A41	NFXL1
A41	NPTN
A41	NRGN
A41	ORC3
A41	OSBPL8
A41	PABPC1
A41	PCED1B-AS1
A41	PPDPF
A41	PPP1R12A
A41	PPP2CB
A41	PPP2R3A
A41	PRKDC
A41	PSMD13
A41	PTMA
A41	PYCARD
A41	RALGAPA1
A41	RAPGEF2
A41	RBM47
A41	RGS2
A41	RNA18S5
A41	RNASEH2B
A41	RPL8
A41	RPS9
A41	RTN4
A41	S100A12
A41	SACM1L
A41	SDHD
A41	SEP15
A41	SHFM1
A41	SLC4A7
A41	SLC6A8
A41	SMARCA5
A41	SMNDC1
A41	SNCA
A41	SNX10
A41	SPG11
A41	SPRYD3
A41	STIP1
A41	SUMO2
A41	SYNJ1
A41	TBC1D9
A41	TFG
A41	TLR1
A41	TMED7
A41	TNFRSF10B
A41	TREM1
A41	UBALD1
A41	UBE2B
A41	UBE4A
A41	USP8
A41	VAMP8
A41	WRNIP1
A41	ZNF223
A41	ZNF483
A41	ZNF83
A41	ZNF91
A42	AVP
A42	AVPR1A
A43	DRD4
A44	DUSP1
A44	EGR1
A44	MXI1
A44	NEUROD6
A44	ZBTB18
A45	Estradiol
A48	CREB1
A49	AAMP
A49	AAR2
A49	AARS2
A49	ABCB7
A49	ABCC5
A49	ABCE1
A49	ABHD13
A49	ABI1
A49	ABL2
A49	ABTB2
A49	ACBD3
A49	ACOT7
A49	ACOX1
A49	ACSBG2
A49	ACSL1
A49	ACSL3
A49	ACTA2
A49	ACTB
A49	ACTC1
A49	ACTG1
A49	ACTG2
A49	ACTN1
A49	ACTR2
A49	ACTR3
A49	ACTR6
A49	ACTR8
A49	ACVR1B
A49	ACVR2A
A49	ADAM11
A49	ADAM22
A49	ADAP1
A49	ADCK3
A49	ADGRB3
A49	ADGRL2
A49	ADPRHL2
A49	ADRM1
A49	ADSS
A49	AFAP1
A49	AFF4
A49	AGFG1
A49	AGGF1
A49	AGO3
A49	AGR2
A49	AGTPBP1
A49	AHCYL2
A49	AIG1
A49	AIMP1
A49	AKAP7
A49	AKAP8
A49	AKIRIN2
A49	AKR1B1
A49	AKTIP
A49	ALAS1
A49	ALDH3A2
A49	ALDH5A1
A49	ALG2
A49	ALKBH3
A49	ALMS1
A49	ALYREF
A49	ALYREF
A49	AMACR
A49	AMFR
A49	AMMECR1
A49	AMMECR1L
A49	AMOT
A49	AMOTL2
A49	ANAPC13
A49	ANAPC16
A49	ANAPC2
A49	ANAPC7
A49	ANKDD1A
A49	ANKLE2
A49	ANKMY2
A49	ANKRD10
A49	ANKRD17
A49	ANKRD28
A49	ANKS3
A49	ANP32A
A49	ANP32B
A49	ANXA11
A49	AP1S2
A49	AP2B1
A49	AP3D1
A49	AP3M1
A49	AP3M2
A49	AP4E1
A49	APH1A
A49	APOA1BP
A49	APTX
A49	AQP7
A49	AQR
A49	ARC
A49	ARF6
A49	ARFGAP1
A49	ARGLU1
A49	ARHGAP39
A49	ARHGDIA
A49	ARHGEF12
A49	ARHGEF18
A49	ARHGEF2
A49	ARID5B
A49	ARIH2
A49	ARL14EP
A49	ARL3
A49	ARL4C
A49	ARL5B
A49	ARMC1
A49	ARNT2
A49	ARNTL
A49	ARPC1A
A49	ARPC2
A49	ARPC5L
A49	ARPP19
A49	ARPP21
A49	ARRDC3
A49	ARSA
A49	ASAP1
A49	ASB3
A49	ASB8
A49	ASF1A
A49	ASIC1
A49	ATF7IP
A49	ATG12
A49	ATG13
A49	ATG3
A49	ATG5
A49	ATIC
A49	ATL2
A49	ATP11B
A49	ATP1B4
A49	ATP5D
A49	ATP5G3
A49	ATP5S
A49	ATP8A1
A49	ATP9B
A49	ATXN2
A49	ATXN3
A49	ATXN7L1
A49	AUH
A49	AURKAIP1
A49	AUTS2
A49	B3GALT2
A49	B3GALT6
A49	B4GALNT4
A49	B4GALT3
A49	B4GALT4
A49	BACH1
A49	BAIAP2
A49	BANP
A49	BASP1
A49	BAZ2B
A49	BBS10
A49	BBS2
A49	BBX
A49	BCAR1
A49	BCAS3
A49	BCL10
A49	BCL7A
A49	BCL9
A49	BCL9L
A49	BCR
A49	BDNF
A49	BEND5
A49	BHLHE22
A49	BHLHE40
A49	BHLHE41
A49	BLM
A49	BLOC1S2
A49	BLOC1S6
A49	BLVRA
A49	BMI1
A49	BMS1
A49	BNIP3L
A49	BOC
A49	BOD1
A49	BOD1L2
A49	BORCS7
A49	BPGM
A49	BRCC3
A49	BRD1
A49	BRD3
A49	BRD8
A49	BRI3
A49	BRINP1
A49	BRIX1
A49	BRS3
A49	BRWD3
A49	BSDC1
A49	BTAF1
A49	BTBD1
A49	BTF3L4
A49	BZW2
A49	C10orf2
A49	C11orf58
A49	C11orf73
A49	C11orf74
A49	C14orf159
A49	C15orf40
A49	C15orf41
A49	C16orf62
A49	C18orf21
A49	C19orf44
A49	C19orf70
A49	C1orf146
A49	C1orf168
A49	C1orf174
A49	C1orf21
A49	C20orf24
A49	C2CD5
A49	C2orf44
A49	C3orf17
A49	C5orf30
A49	C5orf45
A49	C6orf106
A49	C6orf52
A49	C6orf62
A49	C7orf55-LUC7L2
A49	C7orf60
A49	C8orf33
A49	C8orf76
A49	C9orf72
A49	CA2
A49	CA7
A49	CABIN1
A49	CABP1
A49	CACNB4
A49	CACNG3
A49	CACNG4
A49	CACNG7
A49	CALB1
A49	CALM1
A49	CALM2
A49	CAMK2A
A49	CAMKK2
A49	CAMSAP2
A49	CAPZA2
A49	CAPZB
A49	CARS
A49	CASC1
A49	CASP2
A49	CASP8
A49	CAT
A49	CBARP
A49	CBX4
A49	CCDC167
A49	CCDC173
A49	CCDC186
A49	CCDC53
A49	CCDC58
A49	CCDC6
A49	CCDC80
A49	CCDC85C
A49	CCDC88A
A49	CCDC88B
A49	CCDC93
A49	CCND2
A49	CCRL2
A49	CCT2
A49	CCT5
A49	CCT8
A49	CD164
A49	CD2
A49	CD38
A49	CDAN1
A49	CDC123
A49	CDC37L1
A49	CDC42BPB
A49	CDH11
A49	CDH2
A49	CDH8
A49	CDK11B
A49	CDK13
A49	CDK17
A49	CDK19
A49	CDK2AP1
A49	CDK8
A49	CDKL5
A49	CDKN1B
A49	CDV3
A49	CEBPE
A49	CEBPZ
A49	CELF2
A49	CELF5
A49	CEND1
A49	CEP126
A49	CEP170
A49	CEP57
A49	CEP63
A49	CERK
A49	CETN3
A49	CFAP36
A49	CFAP44
A49	CFH
A49	CGNL1
A49	CH507-9B2.9
A49	CHAF1A
A49	CHAT
A49	CHCHD4
A49	CHD2
A49	CHD3
A49	CHD9
A49	CHMP5
A49	CHRAC1
A49	CHRNA4
A49	CHST1
A49	CHST11
A49	CHSY1
A49	CHUK
A49	CIAPIN1
A49	CIDEC
A49	CKB
A49	CKS1B
A49	CLASP2
A49	CLCA2
A49	CLDN12
A49	CLIC3
A49	CLMN
A49	CLPTM1
A49	CMC2
A49	CMTR1
A49	CNKSR2
A49	CNN3
A49	CNNM1
A49	CNOT10
A49	CNOT6
A49	CNTNAP2
A49	CNTRL
A49	COG4
A49	COIL
A49	COL11A1
A49	COL23A1
A49	COL4A3BP
A49	COPS3
A49	CORO1C
A49	COX19
A49	COX6A1
A49	CP
A49	CPEB1
A49	CPEB2
A49	CPEB3
A49	CPNE1
A49	CPT1C
A49	CREB3
A49	CREBRF
A49	CREG2
A49	CRELD2
A49	CREM
[truncated: 8,579 more rows]

## Sheet: CE prioritized genes
Gene	CE Score	Rank	# studies where indicated
EGR1	0.219	1	30
Cortisol	0.169	2	14
FOS	0.149	3	19
FOXP2	0.102	4	14
ARC	0.067	5	9
Dopamine	0.059	6	7
BDNF	0.056	7	7
noradrenaline	0.052	8	5
GRIN2B	0.049	9	6
SYT4	0.049	10	6
PHIP	0.047	11	5
MAPK10	0.047	12	5
DRD1	0.046	13	6
SNCA	0.045	14	4
NR4A3	0.044	15	6
IRS2	0.044	16	6
ARHGAP24	0.043	17	4
MTMR2	0.043	18	5
NR4A2	0.043	19	5
DUSP1	0.042	20	5
DUSP5	0.042	21	5
PKIA	0.041	22	5
PNISR	0.04	23	5
Estradiol	0.04	24	5
TET2	0.039	25	4
UBE2D3	0.039	25	4
FAM13A	0.039	27	4
NUDT9	0.039	27	4
DOPEY2	0.038	29	4
NTRK2	0.038	30	5
FOSL2	0.036	31	5
HLA-A	0.036	32	3
sIgA	0.036	33	3
FBXL3	0.036	34	4
LASP1	0.036	34	4
RBFOX1	0.036	34	4
SNX10	0.035	37	4
AVPR1A	0.035	38	3
ARID1B	0.035	39	4
ACTH	0.035	40	3
SHFM1	0.035	41	4
MXI1	0.035	42	4
BLOC1S2	0.034	43	4
WAPL	0.034	43	4
HDHD2	0.034	45	4
RANBP1	0.034	45	4
SDF2L1	0.034	47	4
SEC24B	0.034	48	3
ATP5A1	0.034	49	4
AKIRIN2	0.034	50	4
HMGN3	0.034	50	4
ABCG2	0.034	52	3
ELAVL2	0.034	53	4
UBE2W	0.034	53	4
CFI	0.034	55	3
DNAJB9	0.034	55	4
EGF	0.034	55	3
GAR1	0.034	55	3
GRID2	0.034	55	3
PDHA2	0.034	55	3
ZFHX4	0.034	55	4
BAIAP2	0.033	62	4
NELL2	0.033	62	4
NRCAM	0.033	64	4
ARRDC3	0.033	65	4
FXR1	0.033	65	4
ZDHHC17	0.033	65	4
VLDLR	0.033	68	4
Testosterone	0.033	69	4
NFXL1	0.033	70	3
PPP3CA	0.032	71	3
ORC3	0.032	72	3
DICER1	0.032	73	3
CISD2	0.032	74	3
HERC3	0.032	74	3
KLHL8	0.032	74	3
PPA2	0.032	74	3
PPM1K	0.032	74	3
OSBPL8	0.032	79	3
CREB1	0.031	80	4
ZFYVE27	0.031	81	3
ADRA2A	0.031	82	3
GDAP1	0.03	83	3
JPH1	0.03	83	3
EBAG9	0.029	85	4
H3F3A	0.029	85	4
DNAJB5	0.029	87	4
ABCC5	0.029	88	4
C18orf21	0.029	88	4
COL4A3BP	0.029	88	4
DLGAP2	0.029	88	4
FRMD3	0.029	88	4
HOMER1	0.029	88	4
HSP90B1	0.029	88	4
KIAA1462	0.029	88	4
KPNA4	0.029	88	4
MACF1	0.029	88	4
NR4A1	0.029	88	4
SGK1	0.029	88	4
SLC25A25	0.029	88	4
TMEM106B	0.029	88	4
ACTR3	0.029	102	4
BMI1	0.029	102	4
BNIP3L	0.029	102	4
CHST1	0.029	102	4
CLASP2	0.029	102	4
DDX3X	0.029	102	4
DEGS1	0.029	102	4
DGKI	0.029	102	4
HMGB3	0.029	102	4
HSF2	0.029	102	4
IRF2BP2	0.029	102	4
KIAA1107	0.029	102	4
MAPRE1	0.029	102	4
MPC2	0.029	102	4
NCL	0.029	102	4
RBM5	0.029	102	4
RBM6	0.029	102	4
RIMS2	0.029	102	4
SREK1IP1	0.029	102	4
TCERG1	0.029	102	4
TEF	0.029	102	4
TTC32	0.029	102	4
UBP1	0.029	102	4
RTN4R	0.029	125	3
CAMTA1	0.029	126	4
DLGAP1	0.029	126	4
HNRNPA3	0.029	126	4
SLC10A4	0.028	129	3
ANKDD1A	0.028	130	3
CTGF	0.028	130	3
NPY1R	0.028	130	3
REV3L	0.028	130	3
CREBRF	0.028	134	3
DSTN	0.028	134	3
DUSP6	0.028	134	3
HSPE1	0.028	134	3
MBNL1	0.028	134	3
MYL12A	0.028	134	3
PPP1R12A	0.028	134	3
RPL8	0.028	134	3
SDHD	0.028	134	3
SMARCA5	0.028	134	3
STX7	0.028	144	3
FAM13C	0.028	145	3
FKBP1A	0.028	146	3
PSMD13	0.028	146	3
RTN4	0.028	146	3
SEP15	0.028	146	3
SYNJ1	0.028	146	3
UBE2B	0.028	146	3
FBXO7	0.027	152	3
ODC1	0.027	152	3
ARL3	0.027	154	3
BORCS7	0.027	154	3
CCDC186	0.027	154	3
CNNM1	0.027	154	3
CPEB3	0.027	154	3
EIF4E	0.027	154	3
GSTO1	0.027	154	3
GSTO2	0.027	154	3
H2AFZ	0.027	154	3
LAMTOR3	0.027	154	3
LCOR	0.027	154	3
MGEA5	0.027	154	3
SORBS1	0.027	154	3
TRUB1	0.027	154	3
USH2A	0.027	154	3
CDH11	0.027	169	3
KCTD8	0.027	169	3
OCIAD1	0.027	169	3
PIAS2	0.027	169	3
PSMD11	0.027	169	3
YPEL1	0.027	169	3
OSBP2	0.027	175	3
EIF3A	0.027	176	3
PCGF5	0.027	176	3
RPL34	0.027	176	3
RPP30	0.027	176	3
SH3PXD2A	0.027	176	3
ATRNL1	0.027	181	3
EXOC6	0.027	181	3
CD38	0.027	183	3
DCUN1D4	0.027	184	3
UCHL1	0.027	184	3
CACNB4	0.026	186	3
EPHA7	0.026	186	3
KCNJ3	0.026	186	3
MAP3K7	0.026	186	3
MIR128-1	0.026	186	3
PSMD14	0.026	186	3
R3HDM1	0.026	186	3
RRAGD	0.026	186	3
SYNCRIP	0.026	186	3
UBXN4	0.026	186	3
CSRNP3	0.026	196	3
LYRM2	0.026	196	3
ASAP1	0.026	198	3
C9orf72	0.026	198	3
EYA1	0.026	198	3
NAMPT	0.026	198	3
PI15	0.026	198	3
PLAA	0.026	198	3
RDH10	0.026	198	3
ATOH1	0.026	205	2
BMPR1B	0.026	205	2
CASP6	0.026	205	2
CCDC109B	0.026	205	2
CDC42P4	0.026	205	2
HIGD1AP14	0.026	205	2
HMGB3P15	0.026	205	2
HPGDS	0.026	205	2
KRT19P3	0.026	205	2
LRIT3	0.026	205	2
PLA2G12A	0.026	205	2
RNA5SP164	0.026	205	2
RNU6-1059P	0.026	205	2
RNU6-35P	0.026	205	2
RPL30P6	0.026	205	2
RRH	0.026	205	2
SETP20	0.026	205	2
SMARCAD1	0.026	205	2
UNC5C	0.026	205	2
DRD2	0.026	224	3
POU2F1	0.026	225	3
BACH2	0.026	226	3
FAM168B	0.026	226	3
PLEKHB2	0.026	226	3
SLC4A10	0.026	226	3
SPOPL	0.026	226	3
UBE2J1	0.026	226	3
CAAP1	0.026	232	3
RPL7	0.026	232	3
TCEB1	0.026	232	3
IFT74	0.026	235	3
ACOT7	0.026	236	3
ADGRB3	0.026	236	3
BBS10	0.026	236	3
CETN3	0.026	236	3
DNAJC3	0.026	236	3
FBXW11	0.026	236	3
FHL2	0.026	236	3
LANCL1	0.026	236	3
LDLRAD4	0.026	236	3
MLLT10	0.026	236	3
NAP1L1	0.026	236	3
NT5DC1	0.026	236	3
TBC1D15	0.026	236	3
TTLL5	0.026	236	3
UXS1	0.026	236	3
GZMH	0.026	251	2
NBPF9	0.026	251	2
PPP2R3A	0.026	251	2
RNA18S5	0.026	251	2
ZNF223	0.026	251	2
AR	0.026	256	3
ADD3	0.026	257	2
SMNDC1	0.026	257	2
CHIC2	0.026	259	2
FIP1L1	0.026	259	2
GSX2	0.026	259	2
LNX1	0.026	259	2
LNX1-AS1	0.026	259	2
LNX1-AS2	0.026	259	2
MORF4L2P1	0.026	259	2
PDGFRA	0.026	259	2
RPL21P44	0.026	259	2
SCFD2	0.026	259	2
Cortisone	0.026	269	2
ATP5H	0.025	270	3
DNAJC19	0.025	270	3
MAP4K4	0.025	270	3
NAV3	0.025	270	3
RGPD3	0.025	270	3
RGPD4	0.025	270	3
RGPD8	0.025	270	3
RWDD1	0.025	270	3
TCERG1L	0.025	270	3
ADGRV1	0.025	279	3
KCNC2	0.025	279	3
PDE1A	0.025	279	3
IRAK1BP1	0.025	282	2
FAM49B	0.025	283	2
GP9	0.025	284	2
MYADM	0.025	284	2
POM121L8P	0.025	286	2
ACTR3BP4	0.025	287	2
AFF1	0.025	287	2
BANK1	0.025	287	2
BDH2	0.025	287	2
C4orf36	0.025	287	2
CENPE	0.025	287	2
CHCHD2P7	0.025	287	2
CXXC4	0.025	287	2
DDIT4L	0.025	287	2
DDX3P3	0.025	287	2
DMP1	0.025	287	2
DSPP	0.025	287	2
EMCN	0.025	287	2
FAM13A-AS1	0.025	287	2
GAPDHP60	0.025	287	2
HERC5	0.025	287	2
HERC6	0.025	287	2
HSD17B11	0.025	287	2
HSD17B13	0.025	287	2
HSP90AB3P	0.025	287	2
IBSP	0.025	287	2
KRT8P46	0.025	287	2
LINC01216	0.025	287	2
LINC01217	0.025	287	2
LINC01218	0.025	287	2
LRRC37A15P	0.025	287	2
MANBA	0.025	287	2
MEPE	0.025	287	2
MIR1255A	0.025	287	2
MIR4452	0.025	287	2
MIR5705	0.025	287	2
MIR8066	0.025	287	2
MTND5P5	0.025	287	2
NAP1L5	0.025	287	2
NFKB1	0.025	287	2
PABPC1P7	0.025	287	2
PIGY	0.025	287	2
PKD2	0.025	287	2
PTPN13	0.025	287	2
PYURF	0.025	287	2
RN7SKP244	0.025	287	2
RN7SKP96	0.025	287	2
RN7SL681P	0.025	287	2
RN7SL728P	0.025	287	2
RN7SL89P	0.025	287	2
RNU1-36P	0.025	287	2
RNU6-112P	0.025	287	2
RNU6-1298P	0.025	287	2
RNU6-33P	0.025	287	2
RNU6-351P	0.025	287	2
RNU6-462P	0.025	287	2
RNU6-553P	0.025	287	2
RNU6-635P	0.025	287	2
RNU6-818P	0.025	287	2
RNU6ATAC31P	0.025	287	2
RNU7-151P	0.025	287	2
SLC10A6	0.025	287	2
SLC39A8	0.025	287	2
SLC9B1	0.025	287	2
SLC9B2	0.025	287	2
SPARCL1	0.025	287	2
SPP1	0.025	287	2
TACR3	0.025	287	2
TECRP1	0.025	287	2
TET2-AS1	0.025	287	2
ATXN7L3B	0.025	352	2
RUVBL1-AS1	0.025	352	2
VENTXP3	0.025	352	2
GZMA	0.024	355	2
CD160	0.024	356	2
ATXN7L1	0.024	357	3
BHLHE41	0.024	357	3
EGR2	0.024	357	3
GNAS	0.024	357	3
NR2F2	0.024	357	3
NSMAF	0.024	357	3
PISD	0.024	357	3
STOML2	0.024	357	3
SYTL4	0.024	357	3
TMTC3	0.024	357	3
VCL	0.024	357	3
DACH1	0.024	368	3
AVPI1	0.024	369	2
CRTAC1	0.024	369	2
GOLGA7B	0.024	369	2
LINC00866	0.024	369	2
MARVELD1	0.024	369	2
RNU7-165P	0.024	369	2
SFRP5	0.024	369	2
AKAP14	0.023	376	3
CYP4A11	0.023	376	3
CYP4A22	0.023	376	3
HBQ1	0.023	376	3
SRPRA	0.023	376	3
ST8SIA1	0.023	376	3
KCNIP4	0.023	382	3
LEMD3	0.023	382	3
SLC6A4	0.023	384	2
CYTIP	0.023	385	2
FAM133DP	0.023	385	2
NCKAP5	0.023	385	2
RN7SKP93	0.023	385	2
HLA-E	0.022	389	2
HLA-G	0.022	389	2
LRRIQ3	0.022	389	2
MOXD1	0.022	389	2
PCDH12	0.022	389	2
PCGF2	0.022	389	2
NTS	0.022	395	3
CHD2	0.022	396	3
AKR1C3	0.022	397	2
GABARAPL2	0.022	397	2
TNFRSF10B	0.022	397	2
PENK	0.022	400	3
HNRNPH3	0.022	401	3
PRKAR1A	0.022	401	3
ACTG1	0.022	403	3
ABL2	0.022	404	3
AMFR	0.022	404	3
ARF6	0.022	404	3
ARGLU1	0.022	404	3
ARL4C	0.022	404	3
ARL5B	0.022	404	3
ARMC1	0.022	404	3
ATG13	0.022	404	3
ATP9B	0.022	404	3
B4GALNT4	0.022	404	3
BTF3L4	0.022	404	3
C2CD5	0.022	404	3
C5orf30	0.022	404	3
C7orf55-LUC7L2	0.022	404	3
CARS	0.022	404	3
CPNE1	0.022	404	3
CRY1	0.022	404	3
CSNK1E	0.022	404	3
CTCF	0.022	404	3
CUL4B	0.022	404	3
DMAP1	0.022	404	3
DNAJA4	0.022	404	3
DNAJB11	0.022	404	3
EEF1A1	0.022	404	3
EIF4G3	0.022	404	3
EPC1	0.022	404	3
FAF2	0.022	404	3
FAM105A	0.022	404	3
FAM117B	0.022	404	3
FBXL5	0.022	404	3
FCF1	0.022	404	3
FGD3	0.022	404	3
GADD45B	0.022	404	3
GALNT10	0.022	404	3
GTF2A2	0.022	404	3
H3F3B	0.022	404	3
HMG20A	0.022	404	3
HMGB1	0.022	404	3
HNRNPH1	0.022	404	3
HSPD1	0.022	404	3
HYOU1	0.022	404	3
ID2	0.022	404	3
ING5	0.022	404	3
INTS6	0.022	404	3
JARID2	0.022	404	3
KDM2B	0.022	404	3
KIAA1549L	0.022	404	3
KLHDC4	0.022	404	3
LRCH1	0.022	404	3
LUC7L2	0.022	404	3
LUC7L3	0.022	404	3
MAF	0.022	404	3
MAN1B1	0.022	404	3
MEAF6	0.022	404	3
MED10	0.022	404	3
METTL9	0.022	404	3
MRPL27	0.022	404	3
MRPS18A	0.022	404	3
NCOA3	0.022	404	3
NDUFAF7	0.022	404	3
NEGR1	0.022	404	3
NLK	0.022	404	3
NRG2	0.022	404	3
NUCKS1	0.022	404	3
NUFIP2	0.022	404	3
NUS1	0.022	404	3
OGT	0.022	404	3
PAK7	0.022	404	3
PCSK1	0.022	404	3
PDCD6IP	0.022	404	3
PHF21A	0.022	404	3
PIK3R1	0.022	404	3
POLR1D	0.022	404	3
PRKAA2	0.022	404	3
PRRG3	0.022	404	3
PSIP1	0.022	404	3
PSMA3	0.022	404	3
PSMD2	0.022	404	3
PTPRJ	0.022	404	3
RAB11FIP3	0.022	404	3
RALA	0.022	404	3
RANBP2	0.022	404	3
RCAN2	0.022	404	3
RGPD1	0.022	404	3
RNF145	0.022	404	3
RNF170	0.022	404	3
RNPC3	0.022	404	3
ROCK2	0.022	404	3
ROMO1	0.022	404	3
RPL9	0.022	404	3
RPS6	0.022	404	3
SEC11C	0.022	404	3
SHANK2	0.022	404	3
SLC25A5	0.022	404	3
SLC38A2	0.022	404	3
SLC6A1	0.022	404	3
SLTM	0.022	404	3
SMAD7	0.022	404	3
SNRPA1	0.022	404	3
SPCS3	0.022	404	3
SRFBP1	0.022	404	3
SULF2	0.022	404	3
TAGLN3	0.022	404	3
TARDBP	0.022	404	3
TBL1X	0.022	404	3
TBL1XR1	0.022	404	3
TCTE1	0.022	404	3
TIPARP	0.022	404	3
TMEM60	0.022	404	3
TMX2	0.022	404	3
TNPO1	0.022	404	3
TPM1	0.022	404	3
TRA2A	0.022	404	3
TRIAP1	0.022	404	3
TTC33	0.022	404	3
TXLNA	0.022	404	3
UFM1	0.022	404	3
USP4	0.022	404	3
WDR33	0.022	404	3
WDR37	0.022	404	3
YRDC	0.022	404	3
YTHDC1	0.022	404	3
ZC3H14	0.022	404	3
ZMYND8	0.022	404	3
ANKRD17	0.022	528	3
ARPC1A	0.022	528	3
ATXN2	0.022	528	3
BCAS3	0.022	528	3
BSDC1	0.022	528	3
BTG1	0.022	528	3
C11orf74	0.022	528	3
CALB1	0.022	528	3
CBARP	0.022	528	3
CELF2	0.022	528	3
CLPTM1	0.022	528	3
DEK	0.022	528	3
FBXO28	0.022	528	3
FLT1	0.022	528	3
FMN2	0.022	528	3
GRSF1	0.022	528	3
HINT3	0.022	528	3
HIVEP2	0.022	528	3
HMGN5	0.022	528	3
JMJD6	0.022	528	3
LONRF1	0.022	528	3
MAN2B2	0.022	528	3
MIR124-1	0.022	528	3
MIR124-2	0.022	528	3
MIR124-3	0.022	528	3
MITF	0.022	528	3
MOSPD2	0.022	528	3
NAA15	0.022	528	3
OTUD7A	0.022	528	3
PDIA3	0.022	528	3
PLCB1	0.022	528	3
PLPPR1	0.022	528	3
PNPT1	0.022	528	3
PPP4R3B	0.022	528	3
PRKCA	0.022	528	3
R3HDM2	0.022	528	3
RAB35	0.022	528	3
RIMS1	0.022	528	3
SAFB	0.022	528	3
SCN3B	0.022	528	3
SETD9	0.022	528	3
SHC3	0.022	528	3
SIK2	0.022	528	3
SLC25A46	0.022	528	3
SREK1	0.022	528	3
STRN3	0.022	528	3
SUN1	0.022	528	3
TGFB2	0.022	528	3
TIMP3	0.022	528	3
TMED10	0.022	528	3
TMEM121	0.022	528	3
TRIM37	0.022	528	3
TXNDC12	0.022	528	3
UBE2E2	0.022	528	3
UNC80	0.022	528	3
XBP1	0.022	528	3
YTHDF3	0.022	528	3
TAC1	0.022	585	3
TH	0.022	586	3
ARHGEF9	0.022	587	3
CACYBP	0.022	587	3
DNAJB4	0.022	587	3
HSP90AA1	0.022	590	3
MAP2K1	0.022	591	3
MAP2K2	0.022	591	3
MAPK1	0.022	591	3
MAPK3	0.022	591	3
JUN	0.022	595	3
ADAMTS1	0.022	596	3
ATP1A1	0.022	596	3
CCNL2	0.022	596	3
COX7A2	0.022	596	3
CYCS	0.022	596	3
HSCB	0.022	596	3
MRPL57	0.022	596	3
PARL	0.022	596	3
RPL17	0.022	596	3
SEC11A	0.022	596	3
SET	0.022	596	3
SETSIP	0.022	596	3
YLPM1	0.022	596	3
BDH1	0.022	609	3
CAPZA1	0.022	609	3
CNDP2	0.022	609	3
COPE	0.022	609	3
DMD	0.022	609	3
DNAJC6	0.022	609	3
DNAJC7	0.022	609	3
ENAH	0.022	609	3
GRIA2	0.022	609	3
GRIA3	0.022	609	3
NFIL3	0.022	609	3
NOD1	0.022	609	3
NPAS2	0.022	609	3
PHF14	0.022	609	3
PIGG	0.022	609	3
SLC25A22	0.022	609	3
SYN2	0.022	609	3
TOX2	0.022	609	3
USP34	0.022	609	3
MPZL1	0.022	628	3
CTSW	0.021	629	2
SLC4A1	0.021	629	2
GABRG2	0.021	631	3
ANKRD22	0.021	632	2
ARHGAP19	0.021	632	2
ATE1	0.021	632	2
BTBD16	0.021	632	2
COL17A1	0.021	632	2
CYP26A1	0.021	632	2
CYP2C19	0.021	632	2
CYP2C8	0.021	632	2
CYP2C9	0.021	632	2
KIF20B	0.021	632	2
LIPM	0.021	632	2
LOXL4	0.021	632	2
PIK3AP1	0.021	632	2
PNLIPRP1	0.021	632	2
SGMS2	0.021	632	2
TLX1	0.021	632	2
ZGRF1	0.021	632	2
CNGA1	0.021	649	2
CEP57	0.021	650	2
EEFSEC	0.021	650	2
FBXL20	0.021	650	2
KLF12	0.021	650	2
SEC61A1	0.021	650	2
SESN3	0.021	650	2
SPRY4	0.021	650	2
ANK2	0.021	657	2
AP1AR	0.021	657	2
ELOVL6	0.021	657	2
LARP7	0.021	657	2
NDST4	0.021	657	2
Valproate	0.021	662	2
HDAC4	0.021	663	2
HEATR1	0.021	663	2
JMJD1C	0.021	663	2
OXTR	0.021	663	2
PABPC1	0.021	663	2
SLC4A7	0.021	663	2
TUBB	0.021	669	2
CAV2	0.021	670	2
CWC25	0.021	670	2
DHX16	0.021	670	2
ENDOD1	0.021	670	2
FBXO47	0.021	670	2
GNPDA1	0.021	670	2
HACD3	0.021	670	2
KCTD12	0.021	670	2
MAML2	0.021	670	2
MED23	0.021	670	2
NDFIP1	0.021	670	2
PARP16	0.021	670	2
PDCD7	0.021	670	2
PPP1R10	0.021	670	2
PRR3	0.021	670	2
PSMB3	0.021	670	2
RASL12	0.021	670	2
RELL2	0.021	670	2
RPL23	0.021	670	2
RPN1	0.021	670	2
TMA16	0.021	670	2
TMEM242	0.021	670	2
TRIM39	0.021	670	2
ZDHHC14	0.021	670	2
GH1	0.021	694	2
C6orf163	0.021	695	2
CXCR4	0.021	695	2
DHRS9	0.021	695	2
ITGB6	0.021	695	2
LRP2	0.021	695	2
NXPH2	0.021	695	2
TTK	0.021	695	2
XIRP2	0.021	695	2
GSDMC	0.021	703	2
IFNA1	0.021	703	2
IFNA10	0.021	703	2
IFNA13	0.021	703	2
IFNA14	0.021	703	2
IFNA16	0.021	703	2
IFNA17	0.021	703	2
IFNA2	0.021	703	2
IFNA21	0.021	703	2
IFNA4	0.021	703	2
IFNA5	0.021	703	2
IFNA6	0.021	703	2
IFNA7	0.021	703	2
IFNA8	0.021	703	2
AHSA2	0.021	717	2
ATP5J	0.021	717	2
GNPTG	0.021	717	2
HIGD1A	0.021	717	2
HNRNPU	0.021	717	2
HYKK	0.021	717	2
MFF	0.021	717	2
NRGN	0.021	717	2
PPP2CB	0.021	717	2
PTMA	0.021	717	2
SACM1L	0.021	717	2
SUMO2	0.021	717	2
TFG	0.021	717	2
UBALD1	0.021	717	2
UBE4A	0.021	717	2
USP8	0.021	717	2
NGF	0.02	733	2
CHD9	0.02	734	2
CLIC3	0.02	734	2
ACTA2	0.02	736	2
AIMP1	0.02	736	2
BTAF1	0.02	736	2
C10orf2	0.02	736	2
CHUK	0.02	736	2
COL10A1	0.02	736	2
DNAJB14	0.02	736	2
DNMBP	0.02	736	2
ESM1	0.02	736	2
FRAT1	0.02	736	2
GLIPR1	0.02	736	2
IL36RN	0.02	736	2
MARCH5	0.02	736	2
MORN4	0.02	736	2
NOLC1	0.02	736	2
NSMCE4A	0.02	736	2
OR9Q1	0.02	736	2
PANK1	0.02	736	2
PAX8	0.02	736	2
PDCD4	0.02	736	2
PPRC1	0.02	736	2
PTEN	0.02	736	2
PTPN14	0.02	736	2
R3HCC1L	0.02	736	2
RNF207	0.02	736	2
SEMA4G	0.02	736	2
SULT1C2	0.02	736	2
TIAL1	0.02	736	2
UBTD1	0.02	736	2
VTI1A	0.02	736	2
CDH8	0.02	766	2
CRKL	0.02	766	2
DGCR6	0.02	766	2
LZTR1	0.02	766	2
SETBP1	0.02	766	2
ST8SIA5	0.02	766	2
UBE2L3	0.02	766	2
UFD1L	0.02	766	2
UTP6	0.02	766	2
ADIPOR1	0.02	775	2
ARHGAP26	0.02	775	2
FTH1	0.02	775	2
HAUS2	0.02	775	2
HIST2H2BE	0.02	775	2
NUP43	0.02	775	2
PHAX	0.02	775	2
PLIN5	0.02	775	2
GLUD1	0.02	783	2
YBX3	0.02	783	2
ABLIM1	0.02	785	2
ADH1A	0.02	785	2
ADH1B	0.02	785	2
ADH1C	0.02	785	2
ADH6	0.02	785	2
ADH7	0.02	785	2
BAG3	0.02	785	2
BORCS7-ASMT	0.02	785	2
BTRC	0.02	785	2
CASP7	0.02	785	2
CEP55	0.02	785	2
CNNM2	0.02	785	2
CUZD1	0.02	785	2
ENTPD1	0.02	785	2
ETNPPL	0.02	785	2
FAM160B1	0.02	785	2
FGF8	0.02	785	2
GRK5	0.02	785	2
HECTD2	0.02	785	2
HIF1AN	0.02	785	2
HSPA12A	0.02	785	2
HTRA1	0.02	785	2
KCNIP2	0.02	785	2
LDB3	0.02	785	2
LIPA	0.02	785	2
MFSD13A	0.02	785	2
NDUFB8	0.02	785	2
NPM3	0.02	785	2
OSTC	0.02	785	2
PAPSS1	0.02	785	2
PGAM1	0.02	785	2
PLPP4	0.02	785	2
PRDX3	0.02	785	2
RAP1GDS1	0.02	785	2
SEC23IP	0.02	785	2
SLC18A2	0.02	785	2
SLC25A28	0.02	785	2
SLIT1	0.02	785	2
SORCS1	0.02	785	2
TBCK	0.02	785	2
TCF7L2	0.02	785	2
TM9SF3	0.02	785	2
TRIM8	0.02	785	2
TRMT10A	0.02	785	2
USMG5	0.02	785	2
WDR11	0.02	785	2
AVP	0.019	831	2
ARVCF	0.019	832	2
CDK5R1	0.019	832	2
CLOCK	0.019	832	2
COMMD8	0.019	832	2
FRYL	0.019	832	2
GABRA4	0.019	832	2
HIC2	0.019	832	2
IER3IP1	0.019	832	2
KLHL22	0.019	832	2
LIMCH1	0.019	832	2
MRPL40	0.019	832	2
OCIAD2	0.019	832	2
PMM2	0.019	832	2
PPIL2	0.019	832	2
RNY1P9	0.019	832	2
TEC	0.019	832	2
TMEM165	0.019	832	2
TXNRD2	0.019	832	2
ZAR1	0.019	832	2
KDR	0.019	851	2
BAZ2B	0.019	852	2
CCDC173	0.019	852	2
FAM46A	0.019	852	2
KLHL32	0.019	852	2
PPIG	0.019	852	2
SSB	0.019	852	2
ZNF292	0.019	852	2
ZRANB3	0.019	852	2
DUS4L	0.019	860	2
MTAP	0.019	860	2
NCOA2	0.019	860	2
STMN2	0.019	860	2
TRAM1	0.019	860	2
KLF9	0.019	865	2
OXNAD1	0.019	865	2
PIK3IP1	0.019	865	2
SLC36A1	0.019	865	2
ACVR1	0.019	869	2
CEP162	0.019	869	2
COBLL1	0.019	869	2
DARS	0.019	869	2
GPR39	0.019	869	2
GPR63	0.019	869	2
GRB14	0.019	869	2
GTDC1	0.019	869	2
IBTK	0.019	869	2
IFIH1	0.019	869	2
MANEA	0.019	869	2
MZT2A	0.019	869	2
MZT2B	0.019	869	2
NDUFAF4	0.019	869	2
OPRM1	0.019	869	2
PHOSPHO2	0.019	869	2
RAB6C	0.019	869	2
RIPPLY2	0.019	869	2
SCN1A	0.019	869	2
SCN7A	0.019	869	2
SCN9A	0.019	869	2
SLC35A1	0.019	869	2
STAM2	0.019	869	2
TUBA3E	0.019	869	2
UBR3	0.019	869	2
COQ3	0.019	894	2
GJB7	0.019	894	2
RAB3GAP1	0.019	894	2
CDKN2B	0.019	897	2
CRISPLD1	0.019	897	2
DLD	0.019	897	2
HEY1	0.019	897	2
IL7	0.019	897	2
KLHL9	0.019	897	2
LRRC6	0.019	897	2
MLLT3	0.019	897	2
MRPS28	0.019	897	2
NDRG1	0.019	897	2
PHF20L1	0.019	897	2
PNPLA8	0.019	897	2
PRKAR2B	0.019	897	2
STAU2	0.019	897	2
ZBTB10	0.019	897	2
ZNF704	0.019	897	2
C16orf62	0.019	913	2
CASP8	0.019	913	2
COL11A1	0.019	913	2
DLG2	0.019	913	2
DROSHA	0.019	913	2
DTD1	0.019	913	2
EAF2	0.019	913	2
FAM126B	0.019	913	2
FEM1C	0.019	913	2
GDE1	0.019	913	2
HID1	0.019	913	2
IAPP	0.019	913	2
KBTBD11	0.019	913	2
KCNK2	0.019	913	2
KPNA5	0.019	913	2
LYSMD3	0.019	913	2
MARCKS	0.019	913	2
MICU3	0.019	913	2
NCK2	0.019	913	2
PHC3	0.019	913	2
PHLDA1	0.019	913	2
PTPRR	0.019	913	2
PUM1	0.019	913	2
SEC23B	0.019	913	2
STRADB	0.019	913	2
ZC3H6	0.019	913	2
ZC3H8	0.019	913	2
ZFC3H1	0.019	913	2
DDIT4	0.019	941	2
FKBP5	0.019	941	2
SQLE	0.019	941	2
ASPH	0.018	944	2
BZW1	0.018	944	2
CALM3	0.018	944	2
CLVS1	0.018	944	2
DCBLD1	0.018	944	2
DYNC1I1	0.018	944	2
DYTN	0.018	944	2
FAM172A	0.018	944	2
FAM26E	0.018	944	2
FRRS1L	0.018	944	2
HDAC2	0.018	944	2
HK1	0.018	944	2
HSPA4	0.018	944	2
ICT1	0.018	944	2
IFT43	0.018	944	2
KCNIP1	0.018	944	2
KRR1	0.018	944	2
NKAIN3	0.018	944	2
NR2F1	0.018	944	2
PHACTR1	0.018	944	2
POLR3G	0.018	944	2
PPIL3	0.018	944	2
PPP2R5A	0.018	944	2
RAPGEF5	0.018	944	2
RPL22	0.018	944	2
SDC3	0.018	944	2
SKA1	0.018	944	2
SLC15A2	0.018	944	2
SPARC	0.018	944	2
TBC1D7	0.018	944	2
TRAK2	0.018	944	2
TWISTNB	0.018	944	2
UGGT2	0.018	944	2
VPS26A	0.018	944	2
ASAH1	0.018	978	2
CUX1	0.018	978	2
WWOX	0.018	978	2
ADAM23	0.018	981	2
FOXP1	0.018	981	2
KCMF1	0.018	981	2
DLG4	0.017	984	2
APH1A	0.017	985	2
ATP1B4	0.017	985	2
CFH	0.017	985	2
CGNL1	0.017	985	2
CTSL	0.017	985	2
EPB41L4A	0.017	985	2
FNDC3A	0.017	985	2
IFT140	0.017	985	2
IGSF1	0.017	985	2
ISL1	0.017	985	2
KCNK5	0.017	985	2
TRIM13	0.017	985	2
TUSC5	0.017	985	2
WBSCR17	0.017	985	2
WNT5B	0.017	985	2
XKR8	0.017	985	2
ZBTB33	0.017	985	2
CALB2	0.016	1002	2
ABCA3	0.016	1003	2
ADAM12	0.016	1003	2
BPTF	0.016	1003	2
CEP164	0.016	1003	2
CNTD1	0.016	1003	2
ELK4	0.016	1003	2
ELMO1	0.016	1003	2
ESR1	0.016	1003	2
FSCN2	0.016	1003	2
GLRA1	0.016	1003	2
GSTA2	0.016	1003	2
LHX6	0.016	1003	2
MBD3L2	0.016	1003	2
MBD3L3	0.016	1003	2
MBD3L4	0.016	1003	2
MBD3L5	0.016	1003	2
MT4	0.016	1003	2
MYO7B	0.016	1003	2
NPY2R	0.016	1003	2
PAG1	0.016	1003	2
PMPCA	0.016	1003	2
RFTN2	0.016	1003	2
RNF41	0.016	1003	2
SASH1	0.016	1003	2
SERPINB9	0.016	1003	2
TYRO3	0.016	1003	2
ZFYVE9	0.016	1003	2
COL13A1	0.016	1030	2
COL5A1	0.016	1030	2
FOXB1	0.016	1030	2
GATA3	0.016	1030	2
SLC6A3	0.016	1030	2
WDFY2	0.016	1030	2
ZNF506	0.016	1030	2
COL12A1	0.016	1037	2
LINGO2	0.015	1038	2
ACTB	0.015	1039	2
CXCL14	0.015	1039	2
FMNL1	0.015	1039	2
TAGLN	0.015	1039	2
TPM3	0.015	1043	2
AAR2	0.015	1044	2
AARS2	0.015	1044	2
ABHD13	0.015	1044	2
ABI1	0.015	1044	2
ABTB2	0.015	1044	2
ACBD3	0.015	1044	2
ACSBG2	0.015	1044	2
ACTN1	0.015	1044	2
ACTR6	0.015	1044	2
ACVR1B	0.015	1044	2
ADAM22	0.015	1044	2
ADCK3	0.015	1044	2
ADRM1	0.015	1044	2
AFF4	0.015	1044	2
AGGF1	0.015	1044	2
AIG1	0.015	1044	2
ALDH5A1	0.015	1044	2
ALMS1	0.015	1044	2
AMMECR1	0.015	1044	2
ANAPC13	0.015	1044	2
ANKLE2	0.015	1044	2
ANP32A	0.015	1044	2
AP3D1	0.015	1044	2
AP3M2	0.015	1044	2
ARHGDIA	0.015	1044	2
ARID5B	0.015	1044	2
ARIH2	0.015	1044	2
ARNT2	0.015	1044	2
ARNTL	0.015	1044	2
ARPC2	0.015	1044	2
ARPP19	0.015	1044	2
ARPP21	0.015	1044	2
ASB8	0.015	1044	2
ASF1A	0.015	1044	2
ASIC1	0.015	1044	2
ATG3	0.015	1044	2
ATL2	0.015	1044	2
ATP11B	0.015	1044	2
ATP5G3	0.015	1044	2
AUH	0.015	1044	2
B3GALT2	0.015	1044	2
BBX	0.015	1044	2
BCL7A	0.015	1044	2
BEND5	0.015	1044	2
BHLHE40	0.015	1044	2
BLVRA	0.015	1044	2
BOD1L2	0.015	1044	2
BRD3	0.015	1044	2
BRIX1	0.015	1044	2
BTBD1	0.015	1044	2
BZW2	0.015	1044	2
C11orf58	0.015	1044	2
C11orf73	0.015	1044	2
C14orf159	0.015	1044	2
C20orf24	0.015	1044	2
C6orf106	0.015	1044	2
C6orf52	0.015	1044	2
C7orf60	0.015	1044	2
CA7	0.015	1044	2
CABIN1	0.015	1044	2
CABP1	0.015	1044	2
CAMSAP2	0.015	1044	2
CAPZA2	0.015	1044	2
CAPZB	0.015	1044	2
CCDC167	0.015	1044	2
CCDC58	0.015	1044	2
CCDC88A	0.015	1044	2
CCDC88B	0.015	1044	2
CCDC93	0.015	1044	2
CCT2	0.015	1044	2
CCT5	0.015	1044	2
CCT8	0.015	1044	2
CD164	0.015	1044	2
CDC37L1	0.015	1044	2
CDC42BPB	0.015	1044	2
CDH2	0.015	1044	2
CEBPZ	0.015	1044	2
CEND1	0.015	1044	2
CH507-9B2.9	0.015	1044	2
CHCHD4	0.015	1044	2
CHST11	0.015	1044	2
CMTR1	0.015	1044	2
CNKSR2	0.015	1044	2
CNN3	0.015	1044	2
CNTNAP2	0.015	1044	2
COPS3	0.015	1044	2
CORO1C	0.015	1044	2
COX6A1	0.015	1044	2
CREB3	0.015	1044	2
CRELD2	0.015	1044	2
CRTC1	0.015	1044	2
CSNK1G2	0.015	1044	2
CSNK2A3	0.015	1044	2
CTBP1	0.015	1044	2
CYGB	0.015	1044	2
DAP	0.015	1044	2
DDX24	0.015	1044	2
DENND5B	0.015	1044	2
DEPTOR	0.015	1044	2
DESI2	0.015	1044	2
DGKZ	0.015	1044	2
DIMT1	0.015	1044	2
DLG1	0.015	1044	2
DLX1	0.015	1044	2
DNAJA1	0.015	1044	2
DNAJC13	0.015	1044	2
DPF3	0.015	1044	2
DPH1	0.015	1044	2
DR1	0.015	1044	2
DTNBP1	0.015	1044	2
DUSP4	0.015	1044	2
DUT	0.015	1044	2
DYDC1	0.015	1044	2
DYNC1LI2	0.015	1044	2
EHMT1	0.015	1044	2
EIF2B3	0.015	1044	2
EIF2S3	0.015	1044	2
EIF3E	0.015	1044	2
EIF3I	0.015	1044	2
EIF5	0.015	1044	2
EIF5A2	0.015	1044	2
ELAVL1	0.015	1044	2
EMC3	0.015	1044	2
EMC6	0.015	1044	2
ENO2	0.015	1044	2
ERCC8	0.015	1044	2
ERGIC3	0.015	1044	2
ERLIN2	0.015	1044	2
ERP29	0.015	1044	2
ERRFI1	0.015	1044	2
ETF1	0.015	1044	2
EXT2	0.015	1044	2
EXTL3	0.015	1044	2
FADS2	0.015	1044	2
FAM120A	0.015	1044	2
FAM131A	0.015	1044	2
FAM135A	0.015	1044	2
FAM43A	0.015	1044	2
FAM84A	0.015	1044	2
FAM8A1	0.015	1044	2
FAM92A1	0.015	1044	2
FBXL6	0.015	1044	2
FBXO21	0.015	1044	2
FCHSD2	0.015	1044	2
FECH	0.015	1044	2
FEZ1	0.015	1044	2
FGD4	0.015	1044	2
FNDC4	0.015	1044	2
FOXG1	0.015	1044	2
FOXO1	0.015	1044	2
FRMPD4	0.015	1044	2
FRY	0.015	1044	2
FSCN1	0.015	1044	2
G3BP2	0.015	1044	2
GAD2	0.015	1044	2
GARS	0.015	1044	2
GAS1	0.015	1044	2
GATAD1	0.015	1044	2
GBAS	0.015	1044	2
GFER	0.015	1044	2
GFM2	0.015	1044	2
GIT2	0.015	1044	2
GK	0.015	1044	2
GNAL	0.015	1044	2
GNAZ	0.015	1044	2
GOLGB1	0.015	1044	2
GOLPH3	0.015	1044	2
GPATCH8	0.015	1044	2
GRAMD1B	0.015	1044	2
GRAMD4	0.015	1044	2
GRB2	0.015	1044	2
GRIA1	0.015	1044	2
GSPT1	0.015	1044	2
GSPT2	0.015	1044	2
GTF2B	0.015	1044	2
GTF2H5	0.015	1044	2
GTPBP1	0.015	1044	2
GTPBP2	0.015	1044	2
HARBI1	0.015	1044	2
HEBP2	0.015	1044	2
HECA	0.015	1044	2
HERC4	0.015	1044	2
HNRNPDL	0.015	1044	2
HNRNPK	0.015	1044	2
HS6ST1	0.015	1044	2
HSD17B12	0.015	1044	2
HSPH1	0.015	1044	2
HUNK	0.015	1044	2
IL1R2	0.015	1044	2
ILK	0.015	1044	2
IMP3	0.015	1044	2
INO80C	0.015	1044	2
INSIG1	0.015	1044	2
INSR	0.015	1044	2
IPO7	0.015	1044	2
ITPKA	0.015	1044	2
JMJD8	0.015	1044	2
JMY	0.015	1044	2
JOSD1	0.015	1044	2
JUND	0.015	1044	2
KCNAB2	0.015	1044	2
KCNS2	0.015	1044	2
KCTD15	0.015	1044	2
KCTD21	0.015	1044	2
KCTD5	0.015	1044	2
KDM5A	0.015	1044	2
KDM6A	0.015	1044	2
KDM7A	0.015	1044	2
KIAA0586	0.015	1044	2
KIAA0753	0.015	1044	2
KIAA1024	0.015	1044	2
KIAA2022	0.015	1044	2
KIF5B	0.015	1044	2
KLF2	0.015	1044	2
KLHL2	0.015	1044	2
LARGE	0.015	1044	2
LDHD	0.015	1044	2
LFNG	0.015	1044	2
LMBRD1	0.015	1044	2
LNX2	0.015	1044	2
LONP1	0.015	1044	2
LONRF2	0.015	1044	2
LONRF3	0.015	1044	2
LPCAT1	0.015	1044	2
LRRC4C	0.015	1044	2
LRRC75B	0.015	1044	2
LRRN3	0.015	1044	2
LRRTM2	0.015	1044	2
LSM12	0.015	1044	2
MAFF	0.015	1044	2
MAFK	0.015	1044	2
MAGI1	0.015	1044	2
MAGI2	0.015	1044	2
MAMLD1	0.015	1044	2
MAPK1IP1L	0.015	1044	2
MAPK8IP1	0.015	1044	2
MAT2A	0.015	1044	2
MBNL2	0.015	1044	2
MCF2L	0.015	1044	2
MCTP1	0.015	1044	2
MDH2	0.015	1044	2
MEA1	0.015	1044	2
MED13L	0.015	1044	2
MED30	0.015	1044	2
MEF2C	0.015	1044	2
METAP2	0.015	1044	2
METTL18	0.015	1044	2
MGA	0.015	1044	2
MINA	0.015	1044	2
MKL2	0.015	1044	2
MMADHC	0.015	1044	2
MNAT1	0.015	1044	2
MOB1B	0.015	1044	2
MPV17	0.015	1044	2
MRAS	0.015	1044	2
MRPL36	0.015	1044	2
MSH3	0.015	1044	2
MSH4	0.015	1044	2
MSH6	0.015	1044	2
MSL3	0.015	1044	2
MTF2	0.015	1044	2
MTNR1A	0.015	1044	2
MTURN	0.015	1044	2
MYEF2	0.015	1044	2
MYO5A	0.015	1044	2
MZT1	0.015	1044	2
NAA25	0.015	1044	2
NASP	0.015	1044	2
NCBP2	0.015	1044	2
NCKAP1	0.015	1044	2
NCOA7	0.015	1044	2
NDEL1	0.015	1044	2
NDUFA6	0.015	1044	2
NDUFB2	0.015	1044	2
NDUFS5	0.015	1044	2
NEDD4	0.015	1044	2
NEDD4L	0.015	1044	2
NETO1	0.015	1044	2
NFKBIE	0.015	1044	2
NFRKB	0.015	1044	2
NFYA	0.015	1044	2
NGEF	0.015	1044	2
NIPBL	0.015	1044	2
NIT2	0.015	1044	2
NLGN1	0.015	1044	2
NME1-NME2	0.015	1044	2
NOL6	0.015	1044	2
NOL8	0.015	1044	2
NONO	0.015	1044	2
NOP58	0.015	1044	2
NPM1	0.015	1044	2
NPY	0.015	1044	2
NR1D2	0.015	1044	2
NR2C2	0.015	1044	2
NSD1	0.015	1044	2
NT5C3A	0.015	1044	2
NT5C3B	0.015	1044	2
NUCB2	0.015	1044	2
NUP88	0.015	1044	2
OAZ1	0.015	1044	2
OSBPL6	0.015	1044	2
OXCT1	0.015	1044	2
OXCT2	0.015	1044	2
OXSR1	0.015	1044	2
P2RY1	0.015	1044	2
PAFAH1B1	0.015	1044	2
PAIP1	0.015	1044	2
PAK1IP1	0.015	1044	2
PALM2	0.015	1044	2
PAM	0.015	1044	2
PARD6A	0.015	1044	2
PCDH10	0.015	1044	2
PCOLCE2	0.015	1044	2
PDCD10	0.015	1044	2
PDCD2L	0.015	1044	2
PDE4DIP	0.015	1044	2
PDGFB	0.015	1044	2
PDIA4	0.015	1044	2
PDXK	0.015	1044	2
PEBP1	0.015	1044	2
PELI1	0.015	1044	2
PEX14	0.015	1044	2
PHF20	0.015	1044	2
PIGT	0.015	1044	2
PITPNM3	0.015	1044	2
PLEKHG1	0.015	1044	2
PLK2	0.015	1044	2
PLLP	0.015	1044	2
PLPP7	0.015	1044	2
PNLDC1	0.015	1044	2
POLD3	0.015	1044	2
POLR2D	0.015	1044	2
POMP	0.015	1044	2
PPCS	0.015	1044	2
PPID	0.015	1044	2
PPIP5K2	0.015	1044	2
PPM1G	0.015	1044	2
PPP2R2A	0.015	1044	2
PPP4R3A	0.015	1044	2
PPP4R4	0.015	1044	2
PRKRIP1	0.015	1044	2
PSMD10	0.015	1044	2
PSMD12	0.015	1044	2
PSMF1	0.015	1044	2
PSPC1	0.015	1044	2
PTCH1	0.015	1044	2
PTDSS2	0.015	1044	2
PTPN12	0.015	1044	2
PTPN5	0.015	1044	2
PUM2	0.015	1044	2
RAB14	0.015	1044	2
RAB32	0.015	1044	2
RAB6A	0.015	1044	2
RAC3	0.015	1044	2
RAD51	0.015	1044	2
RALGAPB	0.015	1044	2
RANGAP1	0.015	1044	2
RAP2A	0.015	1044	2
RB1CC1	0.015	1044	2
RBBP6	0.015	1044	2
RBMX	0.015	1044	2
REEP2	0.015	1044	2
RELT	0.015	1044	2
RGL1	0.015	1044	2
RGS4	0.015	1044	2
RGS7	0.015	1044	2
RHOB	0.015	1044	2
RHPN1	0.015	1044	2
RIC8B	0.015	1044	2
RICTOR	0.015	1044	2
RIOK2	0.015	1044	2
RMND1	0.015	1044	2
RNF19B	0.015	1044	2
RPL11	0.015	1044	2
RPL37	0.015	1044	2
RPP38	0.015	1044	2
RPRD1B	0.015	1044	2
RPS24	0.015	1044	2
RPS6KC1	0.015	1044	2
RRAS2	0.015	1044	2
RRP15	0.015	1044	2
RRP9	0.015	1044	2
RUFY3	0.015	1044	2
RUNX1T1	0.015	1044	2
RYBP	0.015	1044	2
SAAL1	0.015	1044	2
SAR1A	0.015	1044	2
SCAF8	0.015	1044	2
SDCCAG8	0.015	1044	2
SECISBP2L	0.015	1044	2
SERPINB8	0.015	1044	2
SERTAD4	0.015	1044	2
SESN2	0.015	1044	2
SETD1B	0.015	1044	2
SETD6	0.015	1044	2
SF3B3	0.015	1044	2
SF3B6	0.015	1044	2
SFPQ	0.015	1044	2
SFSWAP	0.015	1044	2
SGTB	0.015	1044	2
SHF	0.015	1044	2
SHISA5	0.015	1044	2
SHPRH	0.015	1044	2
SIN3B	0.015	1044	2
SIRT1	0.015	1044	2
SKI	0.015	1044	2
SLC1A1	0.015	1044	2
SLC30A4	0.015	1044	2
SLC5A3	0.015	1044	2
SLC6A6	0.015	1044	2
SLC7A14	0.015	1044	2
SLC9A7	0.015	1044	2
SLITRK5	0.015	1044	2
SLMAP	0.015	1044	2
SMC5	0.015	1044	2
SNIP1	0.015	1044	2
SNX1	0.015	1044	2
SNX24	0.015	1044	2
SOD1	0.015	1044	2
SOS1	0.015	1044	2
SOX2	0.015	1044	2
SOX4	0.015	1044	2
SPAST	0.015	1044	2
SPATA20	0.015	1044	2
SPTY2D1	0.015	1044	2
SRRM3	0.015	1044	2
SRSF10	0.015	1044	2
SS18L1	0.015	1044	2
SSBP1	0.015	1044	2
ST3GAL2	0.015	1044	2
ST3GAL3	0.015	1044	2
STARD5	0.015	1044	2
STK25	0.015	1044	2
STRA13	0.015	1044	2
STRIP1	0.015	1044	2
STT3B	0.015	1044	2
SUB1	0.015	1044	2
SUN2	0.015	1044	2
SYNE1	0.015	1044	2
TAF13	0.015	1044	2
TAF4	0.015	1044	2
TAF5L	0.015	1044	2
TALDO1	0.015	1044	2
TANC2	0.015	1044	2
TARBP1	0.015	1044	2
TARS	0.015	1044	2
TCF20	0.015	1044	2
TDG	0.015	1044	2
TDP1	0.015	1044	2
TFDP1	0.015	1044	2
TGFBR1	0.015	1044	2
THUMPD1	0.015	1044	2
TIMM9	0.015	1044	2
TLK1	0.015	1044	2
TLN2	0.015	1044	2
TMCC1	0.015	1044	2
TMEM120B	0.015	1044	2
TMEM199	0.015	1044	2
TMEM50A	0.015	1044	2
TMEM8B	0.015	1044	2
TNFRSF9	0.015	1044	2
TNRC18	0.015	1044	2
TNRC6C	0.015	1044	2
TOMM20	0.015	1044	2
TOP1	0.015	1044	2
TP53BP1	0.015	1044	2
TP53I11	0.015	1044	2
TPRKB	0.015	1044	2
TRAPPC10	0.015	1044	2
TRIM23	0.015	1044	2
TRIM63	0.015	1044	2
TRIOBP	0.015	1044	2
TRIP13	0.015	1044	2
TSC22D1	0.015	1044	2
TSC22D3	0.015	1044	2
TSPAN12	0.015	1044	2
TSPAN13	0.015	1044	2
TSR1	0.015	1044	2
TTC39C	0.015	1044	2
TTC8	0.015	1044	2
TTC9	0.015	1044	2
UACA	0.015	1044	2
UAP1L1	0.015	1044	2
UBAP2	0.015	1044	2
UBE2A	0.015	1044	2
UBE3A	0.015	1044	2
UBE3B	0.015	1044	2
UBIAD1	0.015	1044	2
UBR5	0.015	1044	2
UCHL3	0.015	1044	2
UCP3	0.015	1044	2
UGGT1	0.015	1044	2
UHRF1BP1L	0.015	1044	2
UNC50	0.015	1044	2
UPB1	0.015	1044	2
UPRT	0.015	1044	2
UQCRQ	0.015	1044	2
URB1	0.015	1044	2
USP26	0.015	1044	2
USP29	0.015	1044	2
USP37	0.015	1044	2
USP39	0.015	1044	2
UTP15	0.015	1044	2
VEGFA	0.015	1044	2
VGLL4	0.015	1044	2
VPRBP	0.015	1044	2
VPS18	0.015	1044	2
VPS4B	0.015	1044	2
WASH1	0.015	1044	2
WDR1	0.015	1044	2
WDR45B	0.015	1044	2
XPA	0.015	1044	2
YARS	0.015	1044	2
YPEL4	0.015	1044	2
YTHDF2	0.015	1044	2
ZBED4	0.015	1044	2
ZBTB26	0.015	1044	2
ZBTB44	0.015	1044	2
ZBTB8OS	0.015	1044	2
ZC3H7A	0.015	1044	2
ZC3H7B	0.015	1044	2
ZFR	0.015	1044	2
ZFYVE28	0.015	1044	2
ZMAT4	0.015	1044	2
ZNF326	0.015	1044	2
ZNF362	0.015	1044	2
ZNF462	0.015	1044	2
ZNF831	0.015	1044	2
ACTG2	0.015	1572	2
ADPRHL2	0.015	1572	2
AGTPBP1	0.015	1572	2
ANP32B	0.015	1572	2
BBS2	0.015	1572	2
BLM	0.015	1572	2
CDKL5	0.015	1572	2
DDX21	0.015	1572	2
FAM65A	0.015	1572	2
FOXQ1	0.015	1572	2
GNG3	0.015	1572	2
GTF2IRD1	0.015	1572	2
ING1	0.015	1572	2
IRS4	0.015	1572	2
KDM1B	0.015	1572	2
LIN52	0.015	1572	2
LLPH	0.015	1572	2
MKKS	0.015	1572	2
MPHOSPH10	0.015	1572	2
NUP62CL	0.015	1572	2
PAPD4	0.015	1572	2
PDE4B	0.015	1572	2
PIM3	0.015	1572	2
PTBP2	0.015	1572	2
RABEPK	0.015	1572	2
RAP1B	0.015	1572	2
RORA	0.015	1572	2
SERTAD2	0.015	1572	2
SIPA1L1	0.015	1572	2
TLK2	0.015	1572	2
TRIM9	0.015	1572	2
TRPV1	0.015	1572	2
UAP1	0.015	1572	2
WBP11	0.015	1572	2
WBP2	0.015	1572	2
YPEL5	0.015	1572	2
ZNF827	0.015	1572	2
ZNF830	0.015	1572	2
POLE4	0.015	1610	2
RMND5A	0.015	1610	2
ATF4	0.015	1612	2
HSPA2	0.015	1612	2
NEUROD6	0.015	1612	2
SMAD2	0.015	1612	2
STARD7	0.015	1612	2
ZBTB18	0.015	1612	2
ATP5B	0.014	1618	2
PKM	0.014	1618	2
SNAP25	0.014	1618	2
AAED1	0.014	1621	2
AAK1	0.014	1621	2
ABI2	0.014	1621	2
ACACA	0.014	1621	2
ACAP2	0.014	1621	2
ADRA1D	0.014	1621	2
AK2	0.014	1621	2
AKAP17A	0.014	1621	2
AP5S1	0.014	1621	2
APPBP2	0.014	1621	2
ARHGEF7	0.014	1621	2
ARID4A	0.014	1621	2
ARID4B	0.014	1621	2
ARL2BP	0.014	1621	2
ARMC6	0.014	1621	2
ARX	0.014	1621	2
ASH1L	0.014	1621	2
ASUN	0.014	1621	2
ATP2B1	0.014	1621	2
ATP2C1	0.014	1621	2
ATP6V0A2	0.014	1621	2
ATP6V0E2	0.014	1621	2
ATP6V1B1	0.014	1621	2
ATXN1	0.014	1621	2
B4GALT6	0.014	1621	2
BCAS2	0.014	1621	2
BIRC8	0.014	1621	2
BRMS1L	0.014	1621	2
BRSK2	0.014	1621	2
BSG	0.014	1621	2
BTF3	0.014	1621	2
C16orf70	0.014	1621	2
C8orf48	0.014	1621	2
CANX	0.014	1621	2
CAP2	0.014	1621	2
CCDC134	0.014	1621	2
CD74	0.014	1621	2
CDH18	0.014	1621	2
CEBPB	0.014	1621	2
CEP290	0.014	1621	2
CHD6	0.014	1621	2
CHORDC1	0.014	1621	2
CHST12	0.014	1621	2
CISD1	0.014	1621	2
CLVS2	0.014	1621	2
COA6	0.014	1621	2
COMMD10	0.014	1621	2
COMMD3-BMI1	0.014	1621	2
COPS7A	0.014	1621	2
COX7A2L	0.014	1621	2
CPNE3	0.014	1621	2
CRHR2	0.014	1621	2
CRIP2	0.014	1621	2
CRIPT	0.014	1621	2
CSF2RA	0.014	1621	2
CST1	0.014	1621	2
CST2	0.014	1621	2
CST3	0.014	1621	2
CST4	0.014	1621	2
CST5	0.014	1621	2
CSTF3	0.014	1621	2
CTSH	0.014	1621	2
CYP4X1	0.014	1621	2
CYP4Z1	0.014	1621	2
DCK	0.014	1621	2
DDX17	0.014	1621	2
DDX3Y	0.014	1621	2
DENND1A	0.014	1621	2
DNAJC21	0.014	1621	2
DNAJC5	0.014	1621	2
DPY30	0.014	1621	2
DYRK1A	0.014	1621	2
EEF1A2	0.014	1621	2
EEF2KMT	0.014	1621	2
EFTUD1	0.014	1621	2
EHD3	0.014	1621	2
EIF2S2	0.014	1621	2
EIF2S3L	0.014	1621	2
EIF4G2	0.014	1621	2
EIF4H	0.014	1621	2
ERO1B	0.014	1621	2
ETV3L	0.014	1621	2
EXOC5	0.014	1621	2
FAM69B	0.014	1621	2
FAM86B1	0.014	1621	2
FAM86B2	0.014	1621	2
FAM86C1	0.014	1621	2
FAM96A	0.014	1621	2
FAR2	0.014	1621	2
FASN	0.014	1621	2
FEN1	0.014	1621	2
FGF14	0.014	1621	2
FKBP1C	0.014	1621	2
FMR1	0.014	1621	2
FNIP1	0.014	1621	2
GALK1	0.014	1621	2
GATB	0.014	1621	2
GCN1	0.014	1621	2
GFOD2	0.014	1621	2
GLCCI1	0.014	1621	2
GLG1	0.014	1621	2
GLRA3	0.014	1621	2
GLYR1	0.014	1621	2
GPN3	0.014	1621	2
GRIA4	0.014	1621	2
GSK3B	0.014	1621	2
HBA1	0.014	1621	2
HBA2	0.014	1621	2
HERC1	0.014	1621	2
HERC2	0.014	1621	2
HNRNPH2	0.014	1621	2
HNRNPR	0.014	1621	2
HSPE1-MOB4	0.014	1621	2
HTATSF1	0.014	1621	2
IAH1	0.014	1621	2
IGF2R	0.014	1621	2
IL3RA	0.014	1621	2
IMPDH2	0.014	1621	2
IP6K2	0.014	1621	2
ISCA2	0.014	1621	2
ISCU	0.014	1621	2
JPH3	0.014	1621	2
KDM5B	0.014	1621	2
KIAA1211	0.014	1621	2
KIF5C	0.014	1621	2
KLHL36	0.014	1621	2
KPNA6	0.014	1621	2
LAPTM4B	0.014	1621	2
LMTK2	0.014	1621	2
LRRC73	0.014	1621	2
LSM10	0.014	1621	2
MAGOH	0.014	1621	2
MAGOHB	0.014	1621	2
MALSU1	0.014	1621	2
MED18	0.014	1621	2
MED31	0.014	1621	2
MEGF9	0.014	1621	2
MEX3D	0.014	1621	2
MFSD1	0.014	1621	2
MOB4	0.014	1621	2
MOCS2	0.014	1621	2
MPPED2	0.014	1621	2
MRPL21	0.014	1621	2
MRPL32	0.014	1621	2
MRPL41	0.014	1621	2
MRPS25	0.014	1621	2
MTOR	0.014	1621	2
MYT1L	0.014	1621	2
NADK2	0.014	1621	2
NARF	0.014	1621	2
NCSTN	0.014	1621	2
NDUFAF3	0.014	1621	2
NDUFV1	0.014	1621	2
NME6	0.014	1621	2
NRN1	0.014	1621	2
NSRP1	0.014	1621	2
NUMB	0.014	1621	2
PANK4	0.014	1621	2
PBRM1	0.014	1621	2
PCDHAC2	0.014	1621	2
PCLO	0.014	1621	2
PDP1	0.014	1621	2
PEX11B	0.014	1621	2
PLEKHA5	0.014	1621	2
POLDIP3	0.014	1621	2
PPM1D	0.014	1621	2
PRCC	0.014	1621	2
PRELID1	0.014	1621	2
PROSER1	0.014	1621	2
PRRC2B	0.014	1621	2
PRRC2C	0.014	1621	2
PSAP	0.014	1621	2
PSMD4	0.014	1621	2
PTPRZ1	0.014	1621	2
QKI	0.014	1621	2
RAB10	0.014	1621	2
RAB18	0.014	1621	2
RAPGEF4	0.014	1621	2
RASD1	0.014	1621	2
RASL11A	0.014	1621	2
RASSF2	0.014	1621	2
RBFOX2	0.014	1621	2
RBL2	0.014	1621	2
RCBTB2	0.014	1621	2
RFK	0.014	1621	2
RGPD2	0.014	1621	2
RGPD5	0.014	1621	2
RGPD6	0.014	1621	2
RNF130	0.014	1621	2
RNF144A	0.014	1621	2
RP11-15K19.2	0.014	1621	2
RPL13	0.014	1621	2
RPL15	0.014	1621	2
RPL22L1	0.014	1621	2
RPL3	0.014	1621	2
RPL31	0.014	1621	2
RPL32	0.014	1621	2
RPL35A	0.014	1621	2
RPL39	0.014	1621	2
RPL39L	0.014	1621	2
RPLP0	0.014	1621	2
RPS16	0.014	1621	2
RPS2	0.014	1621	2
RPS3A	0.014	1621	2
RPS4X	0.014	1621	2
RPS6KA3	0.014	1621	2
RPS6KA5	0.014	1621	2
RPS7	0.014	1621	2
RPSA	0.014	1621	2
RUNDC3B	0.014	1621	2
RWDD4	0.014	1621	2
SAMD4A	0.014	1621	2
SATB1	0.014	1621	2
SCRN3	0.014	1621	2
SDF4	0.014	1621	2
SEC31A	0.014	1621	2
SEC61B	0.014	1621	2
SEH1L	0.014	1621	2
SELT	0.014	1621	2
SEPT7	0.014	1621	2
SF3A1	0.014	1621	2
SKOR1	0.014	1621	2
SLC2A1	0.014	1621	2
SLC35B4	0.014	1621	2
SLC43A2	0.014	1621	2
SLC9A3R2	0.014	1621	2
SMC6	0.014	1621	2
SNRPD3	0.014	1621	2
SNX12	0.014	1621	2
SOX5	0.014	1621	2
SP3	0.014	1621	2
SPAG9	0.014	1621	2
SPINT3	0.014	1621	2
SPRED2	0.014	1621	2
SRR	0.014	1621	2
SRRM1	0.014	1621	2
SRSF6	0.014	1621	2
SRSF7	0.014	1621	2
STX12	0.014	1621	2
STXBP5	0.014	1621	2
STXBP5L	0.014	1621	2
SUCO	0.014	1621	2
SYT13	0.014	1621	2
TAB1	0.014	1621	2
TAOK3	0.014	1621	2
TBC1D13	0.014	1621	2
TBL1Y	0.014	1621	2
TM2D2	0.014	1621	2
TM9SF2	0.014	1621	2
TMEM14B	0.014	1621	2
TMEM14C	0.014	1621	2
TMEM175	0.014	1621	2
TMEM18	0.014	1621	2
TMEM181	0.014	1621	2
TMEM208	0.014	1621	2
TMEM248	0.014	1621	2
TMEM41A	0.014	1621	2
TMSB4Y	0.014	1621	2
TMX2-CTNND1	0.014	1621	2
TNRC6B	0.014	1621	2
TOB2	0.014	1621	2
TPCN1	0.014	1621	2
TRMT13	0.014	1621	2
TRRAP	0.014	1621	2
TSEN54	0.014	1621	2
TSPAN15	0.014	1621	2
TUBA4B	0.014	1621	2
TULP4	0.014	1621	2
TVP23A	0.014	1621	2
TXNDC15	0.014	1621	2
TXNDC17	0.014	1621	2
UBE2I	0.014	1621	2
UBE2R2	0.014	1621	2
UBE2V2	0.014	1621	2
UHRF1BP1	0.014	1621	2
UQCRFS1	0.014	1621	2
UQCRH	0.014	1621	2
URI1	0.014	1621	2
USP1	0.014	1621	2
VPS29	0.014	1621	2
VPS33A	0.014	1621	2
WSB2	0.014	1621	2
XIAP	0.014	1621	2
ZDHHC7	0.014	1621	2
ZNF365	0.014	1621	2
ZNF546	0.014	1621	2
ZNF706	0.014	1621	2
ZNHIT6	0.014	1621	2
ACAT2	0.014	1909	2
ADAM17	0.014	1909	2
AFF2	0.014	1909	2
AMD1	0.014	1909	2
AMPH	0.014	1909	2
APC	0.014	1909	2
APCDD1	0.014	1909	2
ARHGAP21	0.014	1909	2
BTBD10	0.014	1909	2
CACNA1G	0.014	1909	2
CCDC73	0.014	1909	2
CKAP2	0.014	1909	2
CLTC	0.014	1909	2
CREBBP	0.014	1909	2
CRIM1	0.014	1909	2
CRMP1	0.014	1909	2
CYP20A1	0.014	1909	2
DDOST	0.014	1909	2
DENR	0.014	1909	2
DIP2B	0.014	1909	2
DOK6	0.014	1909	2
DTNA	0.014	1909	2
DVL3	0.014	1909	2
EEF1B2	0.014	1909	2
EPAS1	0.014	1909	2
EPHA10	0.014	1909	2
ERGIC1	0.014	1909	2
Estrogen	0.014	1909	1
ETNK1	0.014	1909	2
FAM162A	0.014	1909	2
FARP1	0.014	1909	2
FAU	0.014	1909	2
FBXO11	0.014	1909	2
FUBP1	0.014	1909	2
GLB1L3	0.014	1909	2
GPD1L	0.014	1909	2
HNRNPM	0.014	1909	2
HSPA5	0.014	1909	2
HSPA8	0.014	1909	2
IDNK	0.014	1909	2
KATNAL1	0.014	1909	2
KCNMA1	0.014	1909	2
MAP2K5	0.014	1909	2
MAPK6	0.014	1909	2
MATR3	0.014	1909	2
MID1IP1	0.014	1909	2
MYH10	0.014	1909	2
NEK9	0.014	1909	2
NELFA	0.014	1909	2
NFX1	0.014	1909	2
NMD3	0.014	1909	2
NOP14	0.014	1909	2
PALLD	0.014	1909	2
PARN	0.014	1909	2
PCF11	0.014	1909	2
PER3	0.014	1909	2
PEX12	0.014	1909	2
PHF24	0.014	1909	2
PNN	0.014	1909	2
PPME1	0.014	1909	2
PTGES2	0.014	1909	2
PTPRD	0.014	1909	2
PTPRS	0.014	1909	2
RPGR	0.014	1909	2
RPL18	0.014	1909	2
RTF1	0.014	1909	2
RUFY1	0.014	1909	2
SCN8A	0.014	1909	2
SIGMAR1	0.014	1909	2
SLC12A5	0.014	1909	2
SLIRP	0.014	1909	2
SMARCA2	0.014	1909	2
SMOC1	0.014	1909	2
SORBS2	0.014	1909	2
SOX3	0.014	1909	2
SPHKAP	0.014	1909	2
SRSF11	0.014	1909	2
SYN1	0.014	1909	2
SYN3	0.014	1909	2
SYT11	0.014	1909	2
TIGD5	0.014	1909	2
TMCO3	0.014	1909	2
TMEM30A	0.014	1909	2
UNC13A	0.014	1909	2
URM1	0.014	1909	2
VPS35	0.014	1909	2
YEATS2	0.014	1909	2
YME1L1	0.014	1909	2
GLO1	0.014	1997	2
SLC8A1	0.014	1997	2
ALPK1	0.014	1999	1
[truncated: 5,890 more rows]

## Sheet: CE results, listening
Gene	CE Score	Rank
Cortisol	0.29	1
EGR1	0.256	2
FOS	0.183	3
noradrenaline	0.096	4
ARC	0.083	5
sIgA	0.066	6
Estradiol	0.061	7
Dopamine	0.054	8
NR4A3	0.053	9
BDNF	0.05	10
GP9	0.046	11
MYADM	0.046	11
CREB1	0.044	13
NR4A2	0.043	14
AKR1C3	0.041	15
GABARAPL2	0.041	15
HLA-A	0.041	15
TNFRSF10B	0.041	15
ADAMTS1	0.04	19
IRS2	0.04	19
KPNA4	0.04	19
SYN2	0.04	22
Valproate	0.039	23
OXTR	0.039	24
GH1	0.038	25
ATP5J	0.038	26
DSTN	0.038	26
FKBP1A	0.038	26
GNPTG	0.038	26
HIGD1A	0.038	26
HSPE1	0.038	26
HYKK	0.038	26
MBNL1	0.038	26
MFF	0.038	26
MYL12A	0.038	26
PPP1R12A	0.038	26
PSMD13	0.038	26
RPL8	0.038	26
RTN4	0.038	26
SACM1L	0.038	26
SDHD	0.038	26
SEP15	0.038	26
SHFM1	0.038	26
SNX10	0.038	26
SUMO2	0.038	26
SYNJ1	0.038	26
UBALD1	0.038	26
UBE2B	0.038	26
USP8	0.038	26
BAIAP2	0.034	50
NELL2	0.034	50
POU2F1	0.034	50
SQLE	0.034	50
NTRK2	0.03	54
CALB2	0.03	55
ADAM12	0.03	56
AKAP14	0.03	56
ATXN7L1	0.03	56
BPTF	0.03	56
CYP4A11	0.03	56
CYP4A22	0.03	56
FSCN2	0.03	56
GLRA1	0.03	56
GNAS	0.03	56
GSTA2	0.03	56
HBQ1	0.03	56
KCNIP4	0.03	56
LEMD3	0.03	56
MT4	0.03	56
PAG1	0.03	56
RNF41	0.03	56
SASH1	0.03	56
SLC10A4	0.03	56
SRPRA	0.03	56
ST8SIA1	0.03	56
STOML2	0.03	56
TMTC3	0.03	56
USH2A	0.03	56
ZFYVE9	0.03	56
GRIN2B	0.03	80
BTG1	0.027	81
ELAVL2	0.027	81
HMGB1	0.027	81
NEGR1	0.027	81
TH	0.027	85
ATP5A1	0.027	86
PKM	0.027	86
SNAP25	0.027	86
AAED1	0.027	89
AAK1	0.027	89
ABCC5	0.027	89
ABL2	0.027	89
APPBP2	0.027	89
ARID1B	0.027	89
ARL2BP	0.027	89
ATP1A1	0.027	89
ATP2C1	0.027	89
ATP5H	0.027	89
B4GALT6	0.027	89
C18orf21	0.027	89
CAMTA1	0.027	89
CAP2	0.027	89
CARS	0.027	89
CCNL2	0.027	89
CEP290	0.027	89
COA6	0.027	89
COL4A3BP	0.027	89
COX7A2	0.027	89
CPNE1	0.027	89
CYCS	0.027	89
DLGAP1	0.027	89
DLGAP2	0.027	89
DNAJC5	0.027	89
DUSP5	0.027	89
DYRK1A	0.027	89
EEF2KMT	0.027	89
FAM105A	0.027	89
FAM86B1	0.027	89
FAM86B2	0.027	89
FAM86C1	0.027	89
FASN	0.027	89
FEN1	0.027	89
FOSL2	0.027	89
FRMD3	0.027	89
GADD45B	0.027	89
GLG1	0.027	89
GLRA3	0.027	89
GRIA2	0.027	89
GRIA4	0.027	89
GTF2A2	0.027	89
HNRNPA3	0.027	89
HNRNPR	0.027	89
HOMER1	0.027	89
HSCB	0.027	89
HSPE1-MOB4	0.027	89
KIAA1107	0.027	89
KIAA1211	0.027	89
KIAA1462	0.027	89
LUC7L3	0.027	89
MACF1	0.027	89
MED18	0.027	89
MOB4	0.027	89
MRPL57	0.027	89
MTOR	0.027	89
NDUFAF7	0.027	89
NR4A1	0.027	89
PARL	0.027	89
PCDHAC2	0.027	89
PHF21A	0.027	89
PHIP	0.027	89
PLEKHA5	0.027	89
PNISR	0.027	89
PPM1D	0.027	89
RALA	0.027	89
RANBP1	0.027	89
RAPGEF4	0.027	89
RASL11A	0.027	89
RNF130	0.027	89
RPL17	0.027	89
RPL31	0.027	89
RPL34	0.027	89
RPL9	0.027	89
SEC11A	0.027	89
SET	0.027	89
SETSIP	0.027	89
SGK1	0.027	89
SHANK2	0.027	89
SLC25A25	0.027	89
TMEM106B	0.027	89
TMEM175	0.027	89
TOX2	0.027	89
TRIAP1	0.027	89
TXNDC17	0.027	89
UQCRH	0.027	89
WDR33	0.027	89
YLPM1	0.027	89
ZDHHC7	0.027	89
ZMYND8	0.027	89
ZNHIT6	0.027	89
MAP2K1	0.027	180
MAP2K2	0.027	180
MAPK1	0.027	180
MAPK3	0.027	180
SYN1	0.027	184
SYN3	0.027	184
Cortisone	0.026	186
ABHD5	0.025	187
ADD3	0.025	187
AHSA2	0.025	187
AKIRIN1	0.025	187
ANXA2P1	0.025	187
APOBEC3A	0.025	187
APOBR	0.025	187
ATP11C	0.025	187
ATP5L	0.025	187
C11orf48	0.025	187
CD3E	0.025	187
CREBRF	0.025	187
DDX39B	0.025	187
DICER1	0.025	187
DUSP6	0.025	187
ELOVL5	0.025	187
FAM49B	0.025	187
FAM63A	0.025	187
FCGR3B	0.025	187
FKBP14	0.025	187
FKBP8	0.025	187
FLI1	0.025	187
FLJ38717	0.025	187
FTH1P8	0.025	187
GOLGA8A	0.025	187
GRIPAP1	0.025	187
GZMA	0.025	187
GZMH	0.025	187
HDAC4	0.025	187
HEATR1	0.025	187
HNRNPU	0.025	187
IFI6	0.025	187
INTS8	0.025	187
JKAMP	0.025	187
JMJD1C	0.025	187
KCTD6	0.025	187
KLF4	0.025	187
LINC00152	0.025	187
LOC100132352	0.025	187
LOC644936	0.025	187
LRRFIP1	0.025	187
LYST	0.025	187
MAN2A1	0.025	187
MOB1A	0.025	187
MS4A7	0.025	187
MTPN	0.025	187
MYC	0.025	187
NBPF10	0.025	187
NBPF9	0.025	187
NEDD9	0.025	187
NFXL1	0.025	187
NPTN	0.025	187
NRGN	0.025	187
ORC3	0.025	187
OSBPL8	0.025	187
PABPC1	0.025	187
PCED1B-AS1	0.025	187
PPDPF	0.025	187
PPP2CB	0.025	187
PPP2R3A	0.025	187
PRKDC	0.025	187
PTMA	0.025	187
PYCARD	0.025	187
RALGAPA1	0.025	187
RAPGEF2	0.025	187
RBM47	0.025	187
RGS2	0.025	187
RNA18S5	0.025	187
RNASEH2B	0.025	187
RPS9	0.025	187
S100A12	0.025	187
SLC4A7	0.025	187
SLC6A8	0.025	187
SMARCA5	0.025	187
SMNDC1	0.025	187
SNCA	0.025	187
SPG11	0.025	187
SPRYD3	0.025	187
STIP1	0.025	187
TBC1D9	0.025	187
TFG	0.025	187
TLR1	0.025	187
TMED7	0.025	187
TREM1	0.025	187
UBE4A	0.025	187
VAMP8	0.025	187
WRNIP1	0.025	187
ZNF223	0.025	187
ZNF483	0.025	187
ZNF83	0.025	187
ZNF91	0.025	187
adrenaline	0.022	278
CD38	0.022	278
OXT	0.022	278
PLAT	0.022	278
AMY1A	0.022	282
AMY1B	0.022	282
AMY1C	0.022	282
DRD4	0.022	282
ACTH	0.022	286
beta-endorphin	0.022	286
Testosterone	0.021	288
ANKRD9	0.021	289
AR	0.021	289
ARHGAP24	0.021	289
BCL2	0.021	289
BX470102.3	0.021	289
C14ORF37	0.021	289
CCL5	0.021	289
CD160	0.021	289
CDKN1C	0.021	289
DDIT4	0.021	289
FKBP5	0.021	289
GPER1	0.021	289
HBEGF	0.021	289
IL7R	0.021	289
IPCEF1	0.021	289
KIR2DL4	0.021	289
KLF9	0.021	289
LDLR	0.021	289
LOC648470	0.021	289
METRNL	0.021	289
MT2A	0.021	289
OSM	0.021	289
OXNAD1	0.021	289
PIK3IP1	0.021	289
RN7SK	0.021	289
RNU11	0.021	289
RNU2-1	0.021	289
RNU6ATAC	0.021	289
SESN1	0.021	289
SLC36A1	0.021	289
TNF	0.021	289
TPPP3	0.021	289
ZNF57	0.021	289
IL1	0.021	322
DRD2	0.021	323
IL6	0.021	324
morphine	0.021	324
OPRM1	0.021	324
RTN4R	0.017	327
NGF	0.017	328
PDK1	0.017	329
DLG4	0.017	330
DRD1	0.017	330
SYP	0.017	330
A1BG	0.017	333
A4GNT	0.017	333
ABCA3	0.017	333
ABCA4	0.017	333
ABCC12	0.017	333
ABCG2	0.017	333
ABLIM3	0.017	333
ABRA	0.017	333
ACACB	0.017	333
ACE	0.017	333
ACSM2A	0.017	333
ACSM2B	0.017	333
ACSM3	0.017	333
ACTRT2	0.017	333
ADAM29	0.017	333
ADAMTS14	0.017	333
ADGRF2	0.017	333
ADIPOQ	0.017	333
ADORA3	0.017	333
ADRB3	0.017	333
AFM	0.017	333
AIPL1	0.017	333
AKAP10	0.017	333
AKR1C1	0.017	333
AKR1C2	0.017	333
AKR1C4	0.017	333
ALDH1L2	0.017	333
ALDH3A1	0.017	333
ALOX12	0.017	333
ALOX15	0.017	333
ALPI	0.017	333
ALPP	0.017	333
ALPPL2	0.017	333
ALS2CR11	0.017	333
ALX1	0.017	333
AMOTL1	0.017	333
AMPD3	0.017	333
ANG	0.017	333
ANGPTL2	0.017	333
ANKRD22	0.017	333
ANO2	0.017	333
ANTXRL	0.017	333
ANXA13	0.017	333
APH1A	0.017	333
APOA4	0.017	333
APOBEC3H	0.017	333
APOC3	0.017	333
AQP1	0.017	333
AQP9	0.017	333
ARHGAP19	0.017	333
ARHGAP6	0.017	333
ARL13A	0.017	333
ART4	0.017	333
ASB17	0.017	333
ASPM	0.017	333
ATE1	0.017	333
ATF7	0.017	333
ATF7IP2	0.017	333
ATP12A	0.017	333
ATP1B4	0.017	333
ATP6V0A4	0.017	333
AVIL	0.017	333
AVPR1B	0.017	333
BAIAP2L1	0.017	333
BAZ2A	0.017	333
BHLHE23	0.017	333
BHLHE41	0.017	333
BHMT2	0.017	333
BMP5	0.017	333
BNIPL	0.017	333
BPIFA1	0.017	333
BPIFB2	0.017	333
BTBD16	0.017	333
BTG2	0.017	333
BTLN10	0.017	333
C3	0.017	333
C5AR1	0.017	333
C6	0.017	333
C6orf163	0.017	333
C9	0.017	333
CA12	0.017	333
CA3	0.017	333
CACNA1S	0.017	333
CALCB	0.017	333
CALCR	0.017	333
CALML3	0.017	333
CAPN11	0.017	333
CASC5	0.017	333
CBLN3	0.017	333
CCDC42	0.017	333
CCDC54	0.017	333
CCKAR	0.017	333
CCR1	0.017	333
CCR10	0.017	333
CCR8	0.017	333
CCR9	0.017	333
CD1D	0.017	333
CD207	0.017	333
CD209	0.017	333
CD226	0.017	333
CD247	0.017	333
CD3D	0.017	333
CD79A	0.017	333
CD80	0.017	333
CDC25B	0.017	333
CDC6	0.017	333
CDCA7L	0.017	333
CDH1	0.017	333
CEACAM19	0.017	333
CEACAM3	0.017	333
CEACAM4	0.017	333
CEP120	0.017	333
CEP164	0.017	333
CES1	0.017	333
CFH	0.017	333
CFHR3	0.017	333
CGNL1	0.017	333
CH17-212P11.5	0.017	333
CHIA	0.017	333
CHODL	0.017	333
CHRDL1	0.017	333
CHRM5	0.017	333
CHRNB3	0.017	333
CHRNB4	0.017	333
CHRND	0.017	333
CHST9	0.017	333
CLDN18	0.017	333
CLDN19	0.017	333
CLDN2	0.017	333
CLDN4	0.017	333
CLEC4M	0.017	333
CLIC6	0.017	333
CLRN3	0.017	333
CMAHP	0.017	333
CNGA1	0.017	333
CNGB3	0.017	333
CNNM3	0.017	333
CNPY1	0.017	333
CNTD1	0.017	333
COL10A1	0.017	333
COL12A1	0.017	333
COL13A1	0.017	333
COL17A1	0.017	333
COL24A1	0.017	333
COL5A1	0.017	333
COL6A1	0.017	333
COL8A1	0.017	333
COLEC10	0.017	333
CPN2	0.017	333
CPZ	0.017	333
CRISP2	0.017	333
CRISP3	0.017	333
CRP	0.017	333
CRYGD	0.017	333
CSH1	0.017	333
CSH2	0.017	333
CSHL1	0.017	333
CSN3	0.017	333
CTD-2501B8.1	0.017	333
CTD-2561J22.3	0.017	333
CTRC	0.017	333
CTSL	0.017	333
CTSW	0.017	333
CTTN	0.017	333
CXCL5	0.017	333
CXCL6	0.017	333
CXCR1	0.017	333
CXCR2	0.017	333
CXCR4	0.017	333
CYBB	0.017	333
CYP19A1	0.017	333
CYP1A2	0.017	333
CYP24A1	0.017	333
CYP26A1	0.017	333
CYP26B1	0.017	333
CYP2A13	0.017	333
CYP2A6	0.017	333
CYP2A7	0.017	333
CYP2B6	0.017	333
CYP2C19	0.017	333
CYP2C8	0.017	333
CYP2C9	0.017	333
CYP2E1	0.017	333
CYP2F1	0.017	333
CYP2J2	0.017	333
CYR61	0.017	333
DACH1	0.017	333
DCDC2	0.017	333
DCN	0.017	333
DDX56	0.017	333
DEFA1	0.017	333
DEFA1B	0.017	333
DEFA3	0.017	333
DEFA4	0.017	333
DEFA5	0.017	333
DEFA6	0.017	333
DEFB1	0.017	333
DEFB105A	0.017	333
DEFB105B	0.017	333
DEFB107A	0.017	333
DEFB107B	0.017	333
DEFB116	0.017	333
DHRS9	0.017	333
DIO3	0.017	333
DLK1	0.017	333
DNAH11	0.017	333
DOCK8	0.017	333
DPEP2	0.017	333
DPT	0.017	333
EBF2	0.017	333
EBF3	0.017	333
EGR2	0.017	333
EHF	0.017	333
ELF4	0.017	333
ELK4	0.017	333
ELMO1	0.017	333
ENAM	0.017	333
ENDOU	0.017	333
EOMES	0.017	333
EPB41L4A	0.017	333
EPS8L3	0.017	333
ERBB4	0.017	333
ERCC6L	0.017	333
ESM1	0.017	333
ESPL1	0.017	333
ESR1	0.017	333
ETV2	0.017	333
EVX1	0.017	333
EYA3	0.017	333
F10	0.017	333
F11	0.017	333
FAF1	0.017	333
FAM9B	0.017	333
FAM9C	0.017	333
FASLG	0.017	333
FBXL22	0.017	333
FCN1	0.017	333
FCN2	0.017	333
FERD3L	0.017	333
FFAR2	0.017	333
FGF23	0.017	333
FGFBP1	0.017	333
FLNB	0.017	333
FMR1NB	0.017	333
FNDC1	0.017	333
FNDC3A	0.017	333
FOXB1	0.017	333
FOXB2	0.017	333
FOXC2	0.017	333
FOXN4	0.017	333
GAB2	0.017	333
GABBR1	0.017	333
GABRA6	0.017	333
GALC	0.017	333
GATA3	0.017	333
GC	0.017	333
GCK	0.017	333
GCKR	0.017	333
GCSAM	0.017	333
GDF6	0.017	333
GGT5	0.017	333
GH2	0.017	333
GHDC	0.017	333
GHRH	0.017	333
GJB3	0.017	333
GJB4	0.017	333
GJD3	0.017	333
GLDN	0.017	333
GLIPR1	0.017	333
GLYCAM1	0.017	333
GNB3	0.017	333
GP2	0.017	333
GPC3	0.017	333
GPR142	0.017	333
GPR143	0.017	333
GPR149	0.017	333
GPR157	0.017	333
GPR35	0.017	333
GPR6	0.017	333
GPR82	0.017	333
GRAP2	0.017	333
GREB1	0.017	333
GRHL2	0.017	333
GRID2IP	0.017	333
GSDMC	0.017	333
GSTA1	0.017	333
GSTA3	0.017	333
GSTA5	0.017	333
GUCY2D	0.017	333
GULOP	0.017	333
GYLTL1B	0.017	333
GYS2	0.017	333
HCRTR2	0.017	333
HDAC9	0.017	333
HES7	0.017	333
HK3	0.017	333
HLA-B	0.017	333
HLA-C	0.017	333
HLA-DOA	0.017	333
HLA-DQB1	0.017	333
HLA-DQB2	0.017	333
HLA-E	0.017	333
HLA-F	0.017	333
HLA-G	0.017	333
HMGB4	0.017	333
HMGCS2	0.017	333
HMMR	0.017	333
HOXB13	0.017	333
HOXB5	0.017	333
HOXB8	0.017	333
HOXC10	0.017	333
HOXC9	0.017	333
HOXD9	0.017	333
HPD	0.017	333
HRASLS5	0.017	333
HRNR	0.017	333
HSD17B3	0.017	333
HSD3B1	0.017	333
HSD3B2	0.017	333
HVCN1	0.017	333
IER2	0.017	333
IFNA1	0.017	333
IFNA10	0.017	333
IFNA13	0.017	333
IFNA14	0.017	333
IFNA16	0.017	333
IFNA17	0.017	333
IFNA2	0.017	333
IFNA21	0.017	333
IFNA4	0.017	333
IFNA5	0.017	333
IFNA6	0.017	333
IFNA7	0.017	333
IFNA8	0.017	333
IFNG	0.017	333
IFT140	0.017	333
IGBP1	0.017	333
IGF2BP3	0.017	333
IGFALS	0.017	333
IGFBP2	0.017	333
IGFBPL1	0.017	333
IGHV1-24	0.017	333
IGKV3-11	0.017	333
IGSF1	0.017	333
IL13RA1	0.017	333
IL20RA	0.017	333
IL36RN	0.017	333
INHBE	0.017	333
IQCF5	0.017	333
IRX1	0.017	333
ISL1	0.017	333
ISX	0.017	333
ITGA8	0.017	333
ITGB6	0.017	333
ITIH4	0.017	333
KCND1	0.017	333
KCNE2	0.017	333
KCNJ1	0.017	333
KCNK5	0.017	333
KCNK7	0.017	333
KIF1C	0.017	333
KIF20B	0.017	333
KIF2B	0.017	333
KIF4A	0.017	333
KIF4B	0.017	333
KLHL15	0.017	333
KLK15	0.017	333
KLRB1	0.017	333
KLRC1	0.017	333
KLRC2	0.017	333
KLRC3	0.017	333
KLRC4	0.017	333
KLRC4-KLRK1	0.017	333
KLRG1	0.017	333
KLRG2	0.017	333
KRT13	0.017	333
KRT2	0.017	333
KRT36	0.017	333
KRT76	0.017	333
KRT79	0.017	333
KRTAP12-1	0.017	333
KRTAP12-2	0.017	333
KRTAP12-3	0.017	333
LALBA	0.017	333
LCE5A	0.017	333
LCN2	0.017	333
LDHC	0.017	333
LDOC1	0.017	333
LHX6	0.017	333
LHX8	0.017	333
LHX9	0.017	333
LILRA2	0.017	333
LILRB1	0.017	333
LILRB2	0.017	333
LILRB4	0.017	333
LIPG	0.017	333
LIPM	0.017	333
LMNB2	0.017	333
LOXL4	0.017	333
LRP2	0.017	333
LRP2BP	0.017	333
LRRC17	0.017	333
LRRC18	0.017	333
LRRC39	0.017	333
LRRC8E	0.017	333
LRRIQ3	0.017	333
MAGEA10	0.017	333
MAT1A	0.017	333
MATN1	0.017	333
MBD3L2	0.017	333
MBD3L3	0.017	333
MBD3L4	0.017	333
MBD3L5	0.017	333
MED17	0.017	333
MEIG1	0.017	333
MIXL1	0.017	333
MMP3	0.017	333
MOXD1	0.017	333
MRC2	0.017	333
MRVI1	0.017	333
MS4A1	0.017	333
MS4A13	0.017	333
MSH5	0.017	333
MSR1	0.017	333
MTL5	0.017	333
MUTYH	0.017	333
MX1	0.017	333
MYBL1	0.017	333
MYH11	0.017	333
MYH2	0.017	333
MYO15A	0.017	333
MYO7B	0.017	333
NCAM2	0.017	333
NEUROD4	0.017	333
NFATC1	0.017	333
NFE2	0.017	333
NHLH2	0.017	333
NKD2	0.017	333
NKX2-1	0.017	333
NKX2-6	0.017	333
NKX2-8	0.017	333
NLRP4	0.017	333
NLRP5	0.017	333
NMRK2	0.017	333
NPAS4	0.017	333
NPY2R	0.017	333
NR0B2	0.017	333
NR2F2	0.017	333
NSMAF	0.017	333
NTNG2	0.017	333
NUDT12	0.017	333
NUDT4	0.017	333
NWD1	0.017	333
NXNL1	0.017	333
NXPH2	0.017	333
OAZ3	0.017	333
ODF3L1	0.017	333
OLAH	0.017	333
OLFM4	0.017	333
OLFML2A	0.017	333
OLIG2	0.017	333
OPTC	0.017	333
OR10A3	0.017	333
OR10A6	0.017	333
OR10AG1	0.017	333
OR10G2	0.017	333
OR10H2	0.017	333
OR10J5	0.017	333
OR10S1	0.017	333
OR10V1	0.017	333
OR11G2	0.017	333
OR11H4	0.017	333
OR11L1	0.017	333
OR12D1	0.017	333
OR12D2	0.017	333
OR13A1	0.017	333
OR1B1	0.017	333
OR1E1	0.017	333
OR1E2	0.017	333
OR1E3	0.017	333
OR1J1	0.017	333
OR1J2	0.017	333
OR1J4	0.017	333
OR1M1	0.017	333
OR1N2	0.017	333
OR1P1	0.017	333
OR2A1	0.017	333
OR2A14	0.017	333
OR2A2	0.017	333
OR2A42	0.017	333
OR2AT4	0.017	333
OR2H2	0.017	333
OR2K2	0.017	333
OR2W1	0.017	333
OR2W3	0.017	333
OR2Z1	0.017	333
OR4A16	0.017	333
OR4A5	0.017	333
OR4A8	0.017	333
OR4B1	0.017	333
OR4C11	0.017	333
OR4C13	0.017	333
OR4C15	0.017	333
OR4C3	0.017	333
OR4C46	0.017	333
OR4C6	0.017	333
OR4D10	0.017	333
OR4K15	0.017	333
OR4P4	0.017	333
OR51B6	0.017	333
OR51F2	0.017	333
OR51G1	0.017	333
OR51Q1	0.017	333
OR51T1	0.017	333
OR52E4	0.017	333
OR52E6	0.017	333
OR52E8	0.017	333
OR52M1	0.017	333
OR52R1	0.017	333
OR5B2	0.017	333
OR5B3	0.017	333
OR5D18	0.017	333
OR5J2	0.017	333
OR5M1	0.017	333
OR5M10	0.017	333
OR5N4	0.017	333
OR5P2	0.017	333
OR5T1	0.017	333
OR5T2	0.017	333
OR5W2	0.017	333
OR6B3	0.017	333
OR6C2	0.017	333
OR6C3	0.017	333
OR6C6	0.017	333
OR6C68	0.017	333
OR6C76	0.017	333
OR7A10	0.017	333
OR7A17	0.017	333
OR7A5	0.017	333
OR7E24	0.017	333
OR7G2	0.017	333
OR821	0.017	333
OR8A1	0.017	333
OR8B12	0.017	333
OR8B2	0.017	333
OR8B3	0.017	333
OR8B4	0.017	333
OR8B8	0.017	333
OR8D1	0.017	333
OR8K1	0.017	333
OR8K3	0.017	333
OR9A4	0.017	333
OR9G1	0.017	333
OR9G4	0.017	333
OR9Q1	0.017	333
ORM1	0.017	333
ORM2	0.017	333
P2RX1	0.017	333
PADI3	0.017	333
PAX4	0.017	333
PAX5	0.017	333
PAX8	0.017	333
PCDH12	0.017	333
PCGF2	0.017	333
PDE4C	0.017	333
PDE6G	0.017	333
PDLIM2	0.017	333
PDZD3	0.017	333
PGM5	0.017	333
PI4K2B	0.017	333
PIDD1	0.017	333
PIK3AP1	0.017	333
PIP	0.017	333
PISD	0.017	333
PITX1	0.017	333
PIWIL1	0.017	333
PKD2L2	0.017	333
PKHD1L1	0.017	333
PKP1	0.017	333
PLA2G12B	0.017	333
PLAC8	0.017	333
PLAU	0.017	333
PLCB2	0.017	333
PLCZ1	0.017	333
PML	0.017	333
PMPCA	0.017	333
PNLIPRP1	0.017	333
POPDC3	0.017	333
POU1F1	0.017	333
PPEF2	0.017	333
PPP1R14D	0.017	333
PPP1R17	0.017	333
PPP1R9A	0.017	333
PPY	0.017	333
PRDM6	0.017	333
PRL	0.017	333
PROKR2	0.017	333
PRPH	0.017	333
PRRX1	0.017	333
PRSS42	0.017	333
PRSS8	0.017	333
PTAFR	0.017	333
PTCRA	0.017	333
PTGDR	0.017	333
PTGDR2	0.017	333
PTGER3	0.017	333
PTGIS	0.017	333
PTH2R	0.017	333
PTPN14	0.017	333
PTPRVP	0.017	333
QRICH2	0.017	333
RAET1E	0.017	333
RARG	0.017	333
RASSF4	0.017	333
RBP3	0.017	333
REG1A	0.017	333
REG1B	0.017	333
RFTN2	0.017	333
RFX2	0.017	333
RGS18	0.017	333
RNF186	0.017	333
RNF207	0.017	333
ROR1	0.017	333
RP11-192H23.4	0.017	333
RP11-277P12.6	0.017	333
RP11-474G23.1	0.017	333
RP11-717K11.2	0.017	333
RP11-793H13.10	0.017	333
RP11-849H4.2	0.017	333
RP1L1	0.017	333
RP5-877J2.1	0.017	333
RPE65	0.017	333
RPUSD2	0.017	333
RSPO4	0.017	333
RTP3	0.017	333
RXRG	0.017	333
S100A5	0.017	333
SAMD3	0.017	333
SCN5A	0.017	333
SCRN2	0.017	333
SDR16C5	0.017	333
SDR9C7	0.017	333
SEC14L3	0.017	333
SECTM1	0.017	333
SEMG2	0.017	333
SERPINA3	0.017	333
SERPINB1	0.017	333
SERPINB12	0.017	333
SERPINB2	0.017	333
SERPINB9	0.017	333
SERPINE1	0.017	333
SFMBT2	0.017	333
SGMS2	0.017	333
SGOL2	0.017	333
SHQ1	0.017	333
SIGLEC1	0.017	333
SIX1	0.017	333
SLC13A4	0.017	333
SLC16A8	0.017	333
SLC1A7	0.017	333
SLC22A1	0.017	333
SLC23A1	0.017	333
SLC25A41	0.017	333
SLC26A9	0.017	333
SLC28A3	0.017	333
SLC30A8	0.017	333
SLC36A3	0.017	333
SLC38A4	0.017	333
SLC46A2	0.017	333
SLC4A1	0.017	333
SLC6A3	0.017	333
SLC9A3	0.017	333
SLFNL1	0.017	333
SLN	0.017	333
SLX1A	0.017	333
SLX1B	0.017	333
SMPDL3B	0.017	333
SOAT2	0.017	333
SOST	0.017	333
SOWAHD	0.017	333
SPACA3	0.017	333
SPACA5	0.017	333
SPACA5B	0.017	333
SPAG5	0.017	333
SPDL1	0.017	333
SPDYE1	0.017	333
SPDYE16	0.017	333
SPDYE2	0.017	333
SPDYE2B	0.017	333
SPDYE3	0.017	333
SPDYE4	0.017	333
SPDYE5	0.017	333
SPDYE6	0.017	333
SPI1	0.017	333
SPINK8	0.017	333
SPINK9	0.017	333
SPO11	0.017	333
SREBF2	0.017	333
STAT4	0.017	333
STAT5B	0.017	333
STEAP1	0.017	333
STEAP1B	0.017	333
STEAP4	0.017	333
STK32B	0.017	333
STON2	0.017	333
STYK1	0.017	333
SULT1C2	0.017	333
SVEP1	0.017	333
SYNPO2L	0.017	333
SYPL2	0.017	333
SYTL4	0.017	333
TAC4	0.017	333
TACR1	0.017	333
TAS2R10	0.017	333
TAS2R13	0.017	333
TAS2R7	0.017	333
TBC1D21	0.017	333
TBC1D2B	0.017	333
TBX10	0.017	333
TBX22	0.017	333
TBX5	0.017	333
TCF21	0.017	333
TCL1B	0.017	333
TCTEX1D1	0.017	333
TDRD6	0.017	333
TEAD1	0.017	333
TEX11	0.017	333
TEX15	0.017	333
TFEB	0.017	333
TGM5	0.017	333
TLR5	0.017	333
TLX1	0.017	333
TLX3	0.017	333
TMCO2	0.017	333
TMCO4	0.017	333
TMEM27	0.017	333
TMEM54	0.017	333
TMEM79	0.017	333
TNFRSF10A	0.017	333
TNFRSF10C	0.017	333
TNFRSF10D	0.017	333
TNFRSF14	0.017	333
TNFSF11	0.017	333
TNFSF14	0.017	333
TNFSF18	0.017	333
TNNT3	0.017	333
TOR1AIP2	0.017	333
TP63	0.017	333
TPSAB1	0.017	333
TPSB2	0.017	333
TPSD1	0.017	333
TRAM2	0.017	333
TREH	0.017	333
TRH	0.017	333
TRHR	0.017	333
TRIM13	0.017	333
TRIM6	0.017	333
TRPC4AP	0.017	333
TRPM8	0.017	333
TRPV4	0.017	333
TSPAN10	0.017	333
TSPAN32	0.017	333
TTC24	0.017	333
TTC7A	0.017	333
TTK	0.017	333
TTN	0.017	333
TTR	0.017	333
TULP2	0.017	333
TUSC5	0.017	333
TYRO3	0.017	333
UBE2U	0.017	333
UBN1	0.017	333
UCN2	0.017	333
UCN3	0.017	333
UGT2A3	0.017	333
UMODL1	0.017	333
UOX	0.017	333
VCL	0.017	333
VN1R1	0.017	333
VN1R2	0.017	333
VN1R3	0.017	333
VN1R4	0.017	333
VN1R5	0.017	333
WBSCR17	0.017	333
WDFY2	0.017	333
WDR63	0.017	333
WFDC2	0.017	333
WFDC3	0.017	333
WFDC6	0.017	333
WNT5B	0.017	333
WRN	0.017	333
XIRP2	0.017	333
XKR8	0.017	333
ZAN	0.017	333
ZBP1	0.017	333
ZBTB32	0.017	333
ZBTB33	0.017	333
ZC3H3	0.017	333
ZDHHC11	0.017	333
ZDHHC11B	0.017	333
ZDHHC19	0.017	333
ZFP36	0.017	333
ZFP42	0.017	333
ZNF100	0.017	333
ZNF107	0.017	333
ZNF117	0.017	333
ZNF138	0.017	333
ZNF141	0.017	333
ZNF195	0.017	333
ZNF253	0.017	333
ZNF254	0.017	333
ZNF257	0.017	333
ZNF273	0.017	333
ZNF429	0.017	333
ZNF43	0.017	333
ZNF430	0.017	333
ZNF431	0.017	333
ZNF474	0.017	333
ZNF479	0.017	333
ZNF486	0.017	333
ZNF492	0.017	333
ZNF493	0.017	333
ZNF506	0.017	333
ZNF595	0.017	333
ZNF626	0.017	333
ZNF66	0.017	333
ZNF675	0.017	333
ZNF676	0.017	333
ZNF678	0.017	333
ZNF679	0.017	333
ZNF680	0.017	333
ZNF681	0.017	333
ZNF682	0.017	333
ZNF695	0.017	333
ZNF708	0.017	333
ZNF714	0.017	333
ZNF716	0.017	333
ZNF718	0.017	333
ZNF724P	0.017	333
ZNF726	0.017	333
ZNF727	0.017	333
ZNF728	0.017	333
ZNF730	0.017	333
ZNF732	0.017	333
ZNF735	0.017	333
ZNF736	0.017	333
ZNF737	0.017	333
ZNF775	0.017	333
ZNF85	0.017	333
ZNF90	0.017	333
ZNF92	0.017	333
ZNF93	0.017	333
ZNF98	0.017	333
ZP2	0.017	333
CHD2	0.014	1187
CRKL	0.014	1187
LINGO2	0.014	1187
MIR124-1	0.014	1187
MIR124-2	0.014	1187
MIR124-3	0.014	1187
MIR129-1	0.014	1187
MIR129-2	0.014	1187
MIR17HG	0.014	1187
MIR25	0.014	1187
MIR29A	0.014	1187
MIR92A1	0.014	1187
MIR92A2	0.014	1187
TLK2	0.014	1187
ATP5B	0.013	1201
DPYSL2	0.013	1201
GLUD1	0.013	1201
GRIN1	0.013	1201
GRIN2A	0.013	1201
GRIN2C	0.013	1201
GRIN2D	0.013	1201
GRIN3A	0.013	1201
GRIN3B	0.013	1201
HSP90B1	0.013	1201
NKX3-1	0.013	1201
PGK1	0.013	1201
PGK2	0.013	1201
TPM3	0.013	1201
TUBB	0.013	1201
YWHAG	0.013	1201
AAR2	0.013	1217
AARSD1	0.013	1217
ABCA5	0.013	1217
ABCF2	0.013	1217
ABHD12B	0.013	1217
ABHD13	0.013	1217
ABI2	0.013	1217
ABLIM1	0.013	1217
AC025263.3	0.013	1217
ACACA	0.013	1217
ACAP2	0.013	1217
ACAT2	0.013	1217
ACBD7	0.013	1217
ACOT7	0.013	1217
ACTN1	0.013	1217
ACTR3	0.013	1217
ACVR1	0.013	1217
ACYP1	0.013	1217
ACYP2	0.013	1217
ADAM22	0.013	1217
ADCY2	0.013	1217
ADGRA1	0.013	1217
ADGRB3	0.013	1217
ADGRV1	0.013	1217
ADIPOR1	0.013	1217
ADPGK	0.013	1217
ADRA1D	0.013	1217
ADRBK2	0.013	1217
ADRM1	0.013	1217
ADSSL1	0.013	1217
AES	0.013	1217
AFF4	0.013	1217
AGO4	0.013	1217
AGRN	0.013	1217
AGRP	0.013	1217
AHCTF1	0.013	1217
AIDA	0.013	1217
AIFM2	0.013	1217
AIP	0.013	1217
AK2	0.013	1217
AK3	0.013	1217
AK4	0.013	1217
AK7	0.013	1217
AKAP17A	0.013	1217
AKAP2	0.013	1217
AKAP5	0.013	1217
AKIRIN2	0.013	1217
AKR7A2	0.013	1217
AKR7A3	0.013	1217
AKR7L	0.013	1217
AKT3	0.013	1217
AL356585.2	0.013	1217
AL592183.1	0.013	1217
ALCAM	0.013	1217
ALDH5A1	0.013	1217
ALG1	0.013	1217
ALG14	0.013	1217
ALG1L	0.013	1217
ALG1L2	0.013	1217
ALKBH5	0.013	1217
ALMS1	0.013	1217
AMER2	0.013	1217
AMFR	0.013	1217
AMT	0.013	1217
ANAPC10	0.013	1217
ANGPT2	0.013	1217
ANK2	0.013	1217
ANKLE2	0.013	1217
ANKRD11	0.013	1217
ANO3	0.013	1217
ANP32A	0.013	1217
ANP32D	0.013	1217
ANXA10	0.013	1217
ANXA6	0.013	1217
AP1G1	0.013	1217
AP3D1	0.013	1217
AP3M2	0.013	1217
AP3S2	0.013	1217
AP5S1	0.013	1217
APBA1	0.013	1217
APBA2	0.013	1217
APC	0.013	1217
API5	0.013	1217
APIP	0.013	1217
ARCN1	0.013	1217
ARF4	0.013	1217
ARF6	0.013	1217
ARFIP1	0.013	1217
ARGLU1	0.013	1217
ARHGAP21	0.013	1217
ARHGAP22	0.013	1217
ARHGAP26	0.013	1217
ARHGAP32	0.013	1217
ARHGDIA	0.013	1217
ARHGEF33	0.013	1217
ARHGEF7	0.013	1217
ARHGEF9	0.013	1217
ARID1A	0.013	1217
ARID4A	0.013	1217
ARID4B	0.013	1217
ARL13B	0.013	1217
ARL3	0.013	1217
ARL4C	0.013	1217
ARL5B	0.013	1217
ARL8B	0.013	1217
ARMC1	0.013	1217
ARMC6	0.013	1217
ARNT2	0.013	1217
ARPC2	0.013	1217
ARPC3	0.013	1217
ARPC4	0.013	1217
ARPC5	0.013	1217
ARPP21	0.013	1217
ARRDC3	0.013	1217
ARX	0.013	1217
ASB5	0.013	1217
ASB8	0.013	1217
ASH1L	0.013	1217
ASH2L	0.013	1217
ASPH	0.013	1217
ASTN2	0.013	1217
ASUN	0.013	1217
ATAD2	0.013	1217
ATF1	0.013	1217
ATF4	0.013	1217
ATG101	0.013	1217
ATG13	0.013	1217
ATG16L1	0.013	1217
ATG3	0.013	1217
ATG9A	0.013	1217
ATN1	0.013	1217
ATP11B	0.013	1217
ATP2B1	0.013	1217
ATP2B2	0.013	1217
ATP5G3	0.013	1217
ATP5I	0.013	1217
ATP5O	0.013	1217
ATP6AP1	0.013	1217
ATP6V0A2	0.013	1217
ATP6V0B	0.013	1217
ATP6V0E1	0.013	1217
ATP6V0E2	0.013	1217
ATP6V1A	0.013	1217
ATP6V1B1	0.013	1217
ATP6V1D	0.013	1217
ATP8A2	0.013	1217
ATP9A	0.013	1217
ATP9B	0.013	1217
ATPAF1	0.013	1217
ATRN	0.013	1217
ATRX	0.013	1217
ATXN1	0.013	1217
ATXN2	0.013	1217
ATXN7	0.013	1217
AUH	0.013	1217
AXIN2	0.013	1217
AZIN2	0.013	1217
B3GNT4	0.013	1217
B4GALNT4	0.013	1217
BACE2	0.013	1217
BACH2	0.013	1217
BARHL2	0.013	1217
BAZ1B	0.013	1217
BBS4	0.013	1217
BCAS2	0.013	1217
BCL11B	0.013	1217
BCL7A	0.013	1217
BDH1	0.013	1217
BECN1	0.013	1217
BECN2	0.013	1217
BFAR	0.013	1217
BIRC8	0.013	1217
BLOC1S2	0.013	1217
BLVRA	0.013	1217
BMI1	0.013	1217
BMPR2	0.013	1217
BNIP3L	0.013	1217
BOD1L2	0.013	1217
BORCS7	0.013	1217
BORCS7-ASMT	0.013	1217
BPHL	0.013	1217
BRD7	0.013	1217
BRINP3	0.013	1217
BRIP1	0.013	1217
BRIX1	0.013	1217
BRMS1L	0.013	1217
BROX	0.013	1217
BRSK2	0.013	1217
BSG	0.013	1217
BTBD10	0.013	1217
BTBD6	0.013	1217
BTF3	0.013	1217
BTF3L4	0.013	1217
BTG4	0.013	1217
C11orf73	0.013	1217
C12orf45	0.013	1217
C12orf57	0.013	1217
C14orf166	0.013	1217
C15orf52	0.013	1217
C16orf70	0.013	1217
C1orf198	0.013	1217
C20orf194	0.013	1217
C20orf24	0.013	1217
C2CD3	0.013	1217
C2CD5	0.013	1217
C2orf47	0.013	1217
C3orf14	0.013	1217
C5orf28	0.013	1217
C5orf30	0.013	1217
C5orf42	0.013	1217
C6orf106	0.013	1217
C6orf203	0.013	1217
C6orf52	0.013	1217
C7orf55-LUC7L2	0.013	1217
C7orf60	0.013	1217
C8orf48	0.013	1217
C9orf3	0.013	1217
C9orf72	0.013	1217
C9orf85	0.013	1217
CA10	0.013	1217
CAAP1	0.013	1217
CACFD1	0.013	1217
CACTIN	0.013	1217
CACYBP	0.013	1217
CADPS	0.013	1217
CALM3	0.013	1217
CAMK2B	0.013	1217
CAMK2G	0.013	1217
CAMSAP1	0.013	1217
CAND1	0.013	1217
CANX	0.013	1217
CAPZA1	0.013	1217
CAPZA2	0.013	1217
CASP3	0.013	1217
CASP7	0.013	1217
CAV2	0.013	1217
CBL	0.013	1217
CBLN4	0.013	1217
CBWD1	0.013	1217
CBWD2	0.013	1217
CBWD3	0.013	1217
CBWD5	0.013	1217
CBWD7	0.013	1217
CBX3	0.013	1217
CCAR1	0.013	1217
CCDC134	0.013	1217
CCDC47	0.013	1217
CCDC51	0.013	1217
CCDC58	0.013	1217
CCDC93	0.013	1217
CCK	0.013	1217
CCL20	0.013	1217
CCND1	0.013	1217
CCNG1	0.013	1217
CCNL1	0.013	1217
CCT3	0.013	1217
CCT4	0.013	1217
CCT5	0.013	1217
CCT6A	0.013	1217
CCT6B	0.013	1217
CD74	0.013	1217
CDC26	0.013	1217
CDC42BPB	0.013	1217
CDC42EP3	0.013	1217
CDC42SE1	0.013	1217
CDC5L	0.013	1217
CDH10	0.013	1217
CDH18	0.013	1217
CDH2	0.013	1217
CDH9	0.013	1217
CDYL2	0.013	1217
CEBPB	0.013	1217
CEBPZ	0.013	1217
CEBPZOS	0.013	1217
CELF6	0.013	1217
CEND1	0.013	1217
CENPK	0.013	1217
CENPV	0.013	1217
CENPVP1	0.013	1217
CENPVP3	0.013	1217
CEP19	0.013	1217
CEPT1	0.013	1217
CETN3	0.013	1217
CFD	0.013	1217
CGRRF1	0.013	1217
CH507-42P11.8	0.013	1217
CHD1	0.013	1217
CHD6	0.013	1217
CHMP2B	0.013	1217
CHMP6	0.013	1217
CHORDC1	0.013	1217
CHP1	0.013	1217
CHRNA9	0.013	1217
CHST1	0.013	1217
CHST12	0.013	1217
CHST2	0.013	1217
CISD1	0.013	1217
CISD2	0.013	1217
CKAP4	0.013	1217
CKAP5	0.013	1217
CKMT1A	0.013	1217
CKMT1B	0.013	1217
CKS2	0.013	1217
CLASP1	0.013	1217
CLASP2	0.013	1217
CLCN4	0.013	1217
CLEC2B	0.013	1217
CLIP2	0.013	1217
CLOCK	0.013	1217
CLTA	0.013	1217
CLTC	0.013	1217
CLVS2	0.013	1217
CLYBL	0.013	1217
CMBL	0.013	1217
CMSS1	0.013	1217
CMTM4	0.013	1217
CMTR1	0.013	1217
CNDP2	0.013	1217
CNIH3	0.013	1217
CNIH4	0.013	1217
CNOT2	0.013	1217
CNRIP1	0.013	1217
CNTN2	0.013	1217
COA7	0.013	1217
COBLL1	0.013	1217
COMMD10	0.013	1217
COMMD2	0.013	1217
COMMD3	0.013	1217
COMMD3-BMI1	0.013	1217
COMMD8	0.013	1217
COPE	0.013	1217
COPS3	0.013	1217
COPS5	0.013	1217
COPS7A	0.013	1217
COQ2	0.013	1217
CORO1C	0.013	1217
COTL1	0.013	1217
COX20	0.013	1217
COX5A	0.013	1217
COX6A1	0.013	1217
COX6A2	0.013	1217
COX6C	0.013	1217
COX7A2L	0.013	1217
CPEB3	0.013	1217
CPLX3	0.013	1217
CPNE3	0.013	1217
CPSF7	0.013	1217
CREB3	0.013	1217
CREB5	0.013	1217
CRHR2	0.013	1217
CRIP2	0.013	1217
CRIPT	0.013	1217
CRISPLD1	0.013	1217
CRMP1	0.013	1217
CRY1	0.013	1217
CSF2RA	0.013	1217
CSF2RB	0.013	1217
CSK	0.013	1217
CSNK1E	0.013	1217
CSNK2A1	0.013	1217
CSNK2A2	0.013	1217
CSNK2A3	0.013	1217
CSPP1	0.013	1217
CST1	0.013	1217
CST2	0.013	1217
CST3	0.013	1217
CST4	0.013	1217
CST5	0.013	1217
CSTF3	0.013	1217
CTCF	0.013	1217
CTIF	0.013	1217
CTSB	0.013	1217
CTSH	0.013	1217
CTXN2	0.013	1217
CUGBP2	0.013	1217
CUL4B	0.013	1217
CWC15	0.013	1217
CWC22	0.013	1217
CWC25	0.013	1217
CXXC5	0.013	1217
CYP20A1	0.013	1217
CYP4X1	0.013	1217
CYP4Z1	0.013	1217
DAD1	0.013	1217
DAP3	0.013	1217
DARS	0.013	1217
DBI	0.013	1217
DBNDD2	0.013	1217
DBR1	0.013	1217
DCAF4	0.013	1217
DCAF4L1	0.013	1217
DCAF4L2	0.013	1217
DCK	0.013	1217
DCP1A	0.013	1217
DCTN4	0.013	1217
DCUN1D1	0.013	1217
DCUN1D4	0.013	1217
DDA1	0.013	1217
DDB1	0.013	1217
DDX10	0.013	1217
DDX17	0.013	1217
DDX27	0.013	1217
DDX3X	0.013	1217
DDX3Y	0.013	1217
DDX42	0.013	1217
DEGS1	0.013	1217
DENND1A	0.013	1217
DENND4C	0.013	1217
DERL3	0.013	1217
DESI2	0.013	1217
DGKB	0.013	1217
DGKI	0.013	1217
DHRS7	0.013	1217
DHRS7B	0.013	1217
DHX16	0.013	1217
DHX9	0.013	1217
DIDO1	0.013	1217
DIMT1	0.013	1217
DIP2B	0.013	1217
DKC1	0.013	1217
DLD	0.013	1217
DMAP1	0.013	1217
DMD	0.013	1217
DNAH12	0.013	1217
DNAJA4	0.013	1217
DNAJB11	0.013	1217
DNAJB4	0.013	1217
DNAJB9	0.013	1217
DNAJC10	0.013	1217
DNAJC13	0.013	1217
DNAJC19	0.013	1217
DNAJC21	0.013	1217
DNAJC6	0.013	1217
DNAJC7	0.013	1217
DNM1	0.013	1217
DOT1L	0.013	1217
DPF3	0.013	1217
DPH5	0.013	1217
DPM1	0.013	1217
DPY30	0.013	1217
DR1	0.013	1217
DRAXIN	0.013	1217
DST	0.013	1217
DUSP1	0.013	1217
DUSP7	0.013	1217
DUT	0.013	1217
DVL1	0.013	1217
DYDC1	0.013	1217
DYNC1LI2	0.013	1217
DYNLL1	0.013	1217
DYNLL2	0.013	1217
DYNLRB1	0.013	1217
DYNLT1	0.013	1217
DYTN	0.013	1217
E2F6	0.013	1217
EBAG9	0.013	1217
ECH1	0.013	1217
EDC4	0.013	1217
EDF1	0.013	1217
EEA1	0.013	1217
EEF1A1	0.013	1217
EEF1A2	0.013	1217
EEF1B2	0.013	1217
EEF1D	0.013	1217
EEF1E1	0.013	1217
EEF1E1-BLOC1S5	0.013	1217
EFCAB2	0.013	1217
EFNA5	0.013	1217
EFTUD1	0.013	1217
EGLN1	0.013	1217
EHBP1	0.013	1217
EHD3	0.013	1217
EIF2A	0.013	1217
EIF2B1	0.013	1217
EIF2B3	0.013	1217
EIF2S2	0.013	1217
EIF2S3L	0.013	1217
EIF3A	0.013	1217
EIF3B	0.013	1217
EIF3E	0.013	1217
EIF3H	0.013	1217
EIF4B	0.013	1217
EIF4G1	0.013	1217
EIF4G2	0.013	1217
EIF4G3	0.013	1217
EIF4H	0.013	1217
ELAVL1	0.013	1217
ELAVL4	0.013	1217
ELL	0.013	1217
ELMOD2	0.013	1217
ELOVL6	0.013	1217
ELP6	0.013	1217
EMC2	0.013	1217
EML6	0.013	1217
ENAH	0.013	1217
ENC1	0.013	1217
ENO1	0.013	1217
ENO2	0.013	1217
ENOX2	0.013	1217
ENTHD2	0.013	1217
ENY2	0.013	1217
EPB41	0.013	1217
EPB41L1	0.013	1217
EPB41L3	0.013	1217
EPB42	0.013	1217
EPC1	0.013	1217
EPDR1	0.013	1217
EPHA3	0.013	1217
EPHA7	0.013	1217
ERAL1	0.013	1217
ERC1	0.013	1217
EREG	0.013	1217
ERGIC1	0.013	1217
ERGIC3	0.013	1217
ERH	0.013	1217
ERLIN2	0.013	1217
ERO1B	0.013	1217
ESD	0.013	1217
ETF1	0.013	1217
ETNPPL	0.013	1217
ETV3L	0.013	1217
EXD2	0.013	1217
EXOC5	0.013	1217
EXOSC8	0.013	1217
EXTL3	0.013	1217
FAAP24	0.013	1217
FABP5	0.013	1217
FAF2	0.013	1217
FAM117B	0.013	1217
FAM120A	0.013	1217
FAM122B	0.013	1217
FAM123B	0.013	1217
FAM126A	0.013	1217
FAM135A	0.013	1217
FAM13A	0.013	1217
FAM163B	0.013	1217
FAM167A	0.013	1217
FAM168B	0.013	1217
FAM175A	0.013	1217
FAM53A	0.013	1217
FAM63B	0.013	1217
FAM69B	0.013	1217
FAM76A	0.013	1217
FAM91A1	0.013	1217
FAM92A1	0.013	1217
FAM96A	0.013	1217
FAM96B	0.013	1217
FAM98B	0.013	1217
FAR2	0.013	1217
FASTKD3	0.013	1217
FAT3	0.013	1217
FBXL21	0.013	1217
FBXL3	0.013	1217
FBXL5	0.013	1217
FBXO11	0.013	1217
FBXO21	0.013	1217
FBXO30	0.013	1217
FBXO44	0.013	1217
FBXO47	0.013	1217
FBXO6	0.013	1217
FBXW11	0.013	1217
FCF1	0.013	1217
FCHSD2	0.013	1217
FDFT1	0.013	1217
FECH	0.013	1217
FER	0.013	1217
FEZF2	0.013	1217
FGD3	0.013	1217
FGF12	0.013	1217
FGF14	0.013	1217
FGF8	0.013	1217
FH	0.013	1217
FKBP1B	0.013	1217
FKBP1C	0.013	1217
FKBP3	0.013	1217
FKTN	0.013	1217
FLRT2	0.013	1217
FLT1	0.013	1217
FLVCR1	0.013	1217
FMR1	0.013	1217
FNBP1	0.013	1217
FNIP1	0.013	1217
FOXN3	0.013	1217
FOXO1	0.013	1217
FRMPD1	0.013	1217
FRRS1L	0.013	1217
FRY	0.013	1217
FRYL	0.013	1217
FTH1	0.013	1217
FTHL17	0.013	1217
FTMT	0.013	1217
FUT10	0.013	1217
FXR1	0.013	1217
FZD3	0.013	1217
FZD8	0.013	1217
FZR1	0.013	1217
G3BP2	0.013	1217
GABRB2	0.013	1217
GABRG2	0.013	1217
GAL	0.013	1217
GAL3ST4	0.013	1217
GALK1	0.013	1217
GALNS	0.013	1217
GALNT10	0.013	1217
GAP43	0.013	1217
GARNL3	0.013	1217
GATB	0.013	1217
GATC	0.013	1217
GCN1	0.013	1217
GCSH	0.013	1217
GFOD2	0.013	1217
GGNBP2	0.013	1217
GGPS1	0.013	1217
GIGYF2	0.013	1217
GIT2	0.013	1217
GLCCI1	0.013	1217
GLO1	0.013	1217
GLYR1	0.013	1217
GMNN	0.013	1217
GMPPB	0.013	1217
GNAL	0.013	1217
GNAZ	0.013	1217
GNB1	0.013	1217
GNG10	0.013	1217
GNL3	0.013	1217
GNPAT	0.013	1217
GNPDA1	0.013	1217
GOLGA3	0.013	1217
GOLPH3	0.013	1217
GPATCH3	0.013	1217
GPC4	0.013	1217
GPC6	0.013	1217
GPCPD1	0.013	1217
GPN2	0.013	1217
GPN3	0.013	1217
GPR137B	0.013	1217
GPR63	0.013	1217
GPX1	0.013	1217
GRAMD4	0.013	1217
GRB14	0.013	1217
GRB2	0.013	1217
GRIA3	0.013	1217
GRID2	0.013	1217
GRIK2	0.013	1217
GRIP2	0.013	1217
GRM3	0.013	1217
GRSF1	0.013	1217
GSK3B	0.013	1217
GSTO1	0.013	1217
GSTO2	0.013	1217
GSTZ1	0.013	1217
GTDC1	0.013	1217
GTF2B	0.013	1217
GTF2E2	0.013	1217
GTF2H5	0.013	1217
GTPBP6	0.013	1217
GTSE1	0.013	1217
GYG2	0.013	1217
GZF1	0.013	1217
H2AFV	0.013	1217
H2AFZ	0.013	1217
H3F3A	0.013	1217
H3F3B	0.013	1217
HACD2	0.013	1217
HARBI1	0.013	1217
HAT1	0.013	1217
HBA1	0.013	1217
HBA2	0.013	1217
HBS1L	0.013	1217
HCN1	0.013	1217
HDGFRP3	0.013	1217
HDHD2	0.013	1217
HEATR5A	0.013	1217
HECTD1	0.013	1217
HEG1	0.013	1217
HERC1	0.013	1217
HERC2	0.013	1217
HES4	0.013	1217
HEYL	0.013	1217
HHLA2	0.013	1217
HIC2	0.013	1217
HIF1AN	0.013	1217
HINT1	0.013	1217
HIPK3	0.013	1217
HIST1H2BA	0.013	1217
HIST2H2AA3	0.013	1217
HK1	0.013	1217
HMBOX1	0.013	1217
HMG20A	0.013	1217
HMGB3	0.013	1217
HMGN3	0.013	1217
HNRNPH1	0.013	1217
HNRNPH2	0.013	1217
HNRNPK	0.013	1217
HOXD4	0.013	1217
HP1BP3	0.013	1217
HRASLS	0.013	1217
HSF2	0.013	1217
HSPA12A	0.013	1217
HSPA4	0.013	1217
HSPD1	0.013	1217
HTATSF1	0.013	1217
HTR4	0.013	1217
HTRA2	0.013	1217
HYOU1	0.013	1217
HYPK	0.013	1217
IAH1	0.013	1217
ID2	0.013	1217
IGF2R	0.013	1217
IL3RA	0.013	1217
IMMP1L	0.013	1217
IMPDH2	0.013	1217
ING5	0.013	1217
INPP5E	0.013	1217
INPP5J	0.013	1217
INTS6	0.013	1217
IP6K2	0.013	1217
IP6K3	0.013	1217
IPO9	0.013	1217
IQSEC1	0.013	1217
IRF2BP2	0.013	1217
ISCA1	0.013	1217
ISCA2	0.013	1217
ISCU	0.013	1217
ITFG1	0.013	1217
ITGA4	0.013	1217
ITGB1	0.013	1217
ITGB1BP1	0.013	1217
ITSN1	0.013	1217
IWS1	0.013	1217
JADE2	0.013	1217
JAG1	0.013	1217
JAGN1	0.013	1217
JAK1	0.013	1217
JAKMIP2	0.013	1217
JARID2	0.013	1217
JPH2	0.013	1217
JPH3	0.013	1217
JUND	0.013	1217
KALRN	0.013	1217
KARS	0.013	1217
KAT2B	0.013	1217
KAZN	0.013	1217
KCNA2	0.013	1217
KCNC2	0.013	1217
KCND2	0.013	1217
KCNIP1	0.013	1217
KCTD5	0.013	1217
KDF1	0.013	1217
KDM2B	0.013	1217
KDM5A	0.013	1217
KDM5B	0.013	1217
KIAA0753	0.013	1217
KIAA1024	0.013	1217
KIAA1033	0.013	1217
KIAA1147	0.013	1217
KIAA1324	0.013	1217
KIAA1328	0.013	1217
KIAA1549L	0.013	1217
KIAA1644	0.013	1217
KIF1B	0.013	1217
KIF2A	0.013	1217
KIF5C	0.013	1217
KLF1	0.013	1217
KLF2	0.013	1217
KLHDC4	0.013	1217
KLHDC8B	0.013	1217
KLHL22	0.013	1217
KLHL26	0.013	1217
KLHL36	0.013	1217
KLHL4	0.013	1217
KMT2A	0.013	1217
KMT5B	0.013	1217
KPNA6	0.013	1217
KRR1	0.013	1217
KSR1	0.013	1217
LACE1	0.013	1217
LAMTOR3	0.013	1217
LANCL1	0.013	1217
LAPTM4A	0.013	1217
LAPTM4B	0.013	1217
LARP4	0.013	1217
LARP4B	0.013	1217
[truncated: 1,098 more rows]

## Sheet: CE results, ability
Gene	CE Score	Rank
EGR1	0.15	1
FOXP2	0.127	2
AVPR1A	0.104	3
FOS	0.092	4
ATOH1	0.078	5
BMPR1B	0.078	5
CASP6	0.078	5
CCDC109B	0.078	5
CDC42P4	0.078	5
CFI	0.078	5
EGF	0.078	5
GAR1	0.078	5
GRID2	0.078	5
HIGD1AP14	0.078	5
HMGB3P15	0.078	5
HPGDS	0.078	5
KRT19P3	0.078	5
LRIT3	0.078	5
PDHA2	0.078	5
PLA2G12A	0.078	5
RNA5SP164	0.078	5
RNU6-1059P	0.078	5
RNU6-35P	0.078	5
RPL30P6	0.078	5
RRH	0.078	5
SEC24B	0.078	5
SETP20	0.078	5
SMARCAD1	0.078	5
UNC5C	0.078	5
CHIC2	0.076	30
FIP1L1	0.076	30
GSX2	0.076	30
LNX1	0.076	30
LNX1-AS1	0.076	30
LNX1-AS2	0.076	30
MORF4L2P1	0.076	30
PDGFRA	0.076	30
RPL21P44	0.076	30
SCFD2	0.076	30
GRIN2B	0.075	40
IRAK1BP1	0.075	41
PHIP	0.075	41
ABCG2	0.073	43
ACTR3BP4	0.073	43
AFF1	0.073	43
ARHGAP24	0.073	43
BANK1	0.073	43
BDH2	0.073	43
C4orf36	0.073	43
CENPE	0.073	43
CHCHD2P7	0.073	43
CISD2	0.073	43
CXXC4	0.073	43
DDIT4L	0.073	43
DDX3P3	0.073	43
DMP1	0.073	43
DSPP	0.073	43
EMCN	0.073	43
FAM13A	0.073	43
FAM13A-AS1	0.073	43
GAPDHP60	0.073	43
HERC3	0.073	43
HERC5	0.073	43
HERC6	0.073	43
HSD17B11	0.073	43
HSD17B13	0.073	43
HSP90AB3P	0.073	43
IBSP	0.073	43
KLHL8	0.073	43
KRT8P46	0.073	43
LINC01216	0.073	43
LINC01217	0.073	43
LINC01218	0.073	43
LRRC37A15P	0.073	43
MANBA	0.073	43
MAPK10	0.073	43
MEPE	0.073	43
MIR1255A	0.073	43
MIR4452	0.073	43
MIR5705	0.073	43
MIR8066	0.073	43
MTND5P5	0.073	43
NAP1L5	0.073	43
NFKB1	0.073	43
NUDT9	0.073	43
PABPC1P7	0.073	43
PIGY	0.073	43
PKD2	0.073	43
PPA2	0.073	43
PPM1K	0.073	43
PPP3CA	0.073	43
PTPN13	0.073	43
PYURF	0.073	43
RN7SKP244	0.073	43
RN7SKP96	0.073	43
RN7SL681P	0.073	43
RN7SL728P	0.073	43
RN7SL89P	0.073	43
RNU1-36P	0.073	43
RNU6-112P	0.073	43
RNU6-1298P	0.073	43
RNU6-33P	0.073	43
RNU6-351P	0.073	43
RNU6-462P	0.073	43
RNU6-553P	0.073	43
RNU6-635P	0.073	43
RNU6-818P	0.073	43
RNU6ATAC31P	0.073	43
RNU7-151P	0.073	43
SLC10A6	0.073	43
SLC39A8	0.073	43
SLC9B1	0.073	43
SLC9B2	0.073	43
SPARCL1	0.073	43
SPP1	0.073	43
TACR3	0.073	43
TECRP1	0.073	43
TET2	0.073	43
TET2-AS1	0.073	43
UBE2D3	0.073	43
ATXN7L3B	0.073	121
RUVBL1-AS1	0.073	121
VENTXP3	0.073	121
ADRA2A	0.07	124
AVPI1	0.07	124
CRTAC1	0.07	124
GOLGA7B	0.07	124
LINC00866	0.07	124
MARVELD1	0.07	124
RNU7-165P	0.07	124
SFRP5	0.07	124
ZFYVE27	0.07	124
ACTH	0.069	133
SLC6A4	0.068	134
CYTIP	0.067	135
FAM133DP	0.067	135
NCKAP5	0.067	135
RN7SKP93	0.067	135
GDAP1	0.067	139
JPH1	0.067	139
RTN4R	0.064	141
Valproate	0.062	142
CASP7	0.058	143
Estradiol	0.056	144
ADAM23	0.054	145
MAP2K1	0.043	146
MAP2K2	0.043	146
MAPK1	0.043	146
MAPK3	0.043	146
ALPK1	0.041	150
ANK2	0.041	150
AP1AR	0.041	150
C4orf32	0.041	150
CCDC34P1	0.041	150
CIR1P2	0.041	150
ELOVL6	0.041	150
ENPEP	0.041	150
HSBP1P2	0.041	150
LARP7	0.041	150
MIR302A	0.041	150
MIR302B	0.041	150
MIR302C	0.041	150
MIR302D	0.041	150
MIR367	0.041	150
MIR577	0.041	150
MRPS33P3	0.041	150
NDST4	0.041	150
NEUROG2	0.041	150
OSTCP4	0.041	150
RN7SL275P	0.041	150
RN7SL808P	0.041	150
RNU6-205P	0.041	150
RPL23AP94	0.041	150
RPL7AP30	0.041	150
RPL7L1P13	0.041	150
RTEL1P1	0.041	150
TIFA	0.041	150
TOX4P1	0.041	150
TUBB8P3	0.041	150
UGT8	0.041	150
WRBP1	0.041	150
ZBED1P1	0.041	150
ZGRF1	0.041	150
ZNF969P	0.041	150
ABCF1	0.04	185
ACAD9	0.04	185
ANKDD1A	0.04	185
ARAP3	0.04	185
ARG1	0.04	185
ARHGAP23	0.04	185
ARID1B	0.04	185
ARL5C	0.04	185
ATAT1	0.04	185
BICC1	0.04	185
BRD7P4	0.04	185
BTF3P11	0.04	185
BUD13P1	0.04	185
C17orf112	0.04	185
C17orf96	0.04	185
C17orf98	0.04	185
C6orf136	0.04	185
CACNB1	0.04	185
CAV2	0.04	185
CEP57	0.04	185
CILP	0.04	185
CISD3	0.04	185
CLN5	0.04	185
CLPX	0.04	185
CTAGE9	0.04	185
CTGF	0.04	185
CWC25	0.04	185
DDX39BP1	0.04	185
DDX39BP2	0.04	185
DHX16	0.04	185
DHX9P1	0.04	185
DIAPH1	0.04	185
DNAJB8	0.04	185
DNAJB8-AS1	0.04	185
DPP8	0.04	185
EEF1A1P36	0.04	185
EEFSEC	0.04	185
EFCC1	0.04	185
ENDOD1	0.04	185
ENPP1	0.04	185
ENPP3	0.04	185
ETF1P1	0.04	185
FAM133CP	0.04	185
FAM13C	0.04	185
FAM229B	0.04	185
FAM76B	0.04	185
FBXL20	0.04	185
FBXL3	0.04	185
FBXO47	0.04	185
FCHSD1	0.04	185
FEM1AP3	0.04	185
FGF1	0.04	185
FLOT1	0.04	185
FPGT	0.04	185
FPGT-TNNI3K	0.04	185
FTH1P4	0.04	185
FYN	0.04	185
GALNT7	0.04	185
GALNTL6	0.04	185
GATA2	0.04	185
GATA2-AS1	0.04	185
GNL1	0.04	185
GNPDA1	0.04	185
HACD3	0.04	185
HCG17	0.04	185
HCG18	0.04	185
HCG19P	0.04	185
HCG4	0.04	185
HCG4B	0.04	185
HCG4P3	0.04	185
HCG4P5	0.04	185
HCG4P7	0.04	185
HCG4P8	0.04	185
HCG9	0.04	185
HCG9P5	0.04	185
HCP5B	0.04	185
HDAC3	0.04	185
HLA-A	0.04	185
HLA-E	0.04	185
HLA-F-AS1	0.04	185
HLA-G	0.04	185
HLA-H	0.04	185
HLA-J	0.04	185
HLA-K	0.04	185
HLA-L	0.04	185
HLA-N	0.04	185
HLA-P	0.04	185
HLA-T	0.04	185
HLA-U	0.04	185
HLA-V	0.04	185
HLA-W	0.04	185
HSPE1P26	0.04	185
IER3	0.04	185
IFITM4P	0.04	185
IGDCC3	0.04	185
IGDCC4	0.04	185
IRG1	0.04	185
KBTBD13	0.04	185
KCTD12	0.04	185
KIAA0141	0.04	185
KIAA1257	0.04	185
KLF12	0.04	185
KRT18P65	0.04	185
LAMA4	0.04	185
LASP1	0.04	185
LDHAL6FP	0.04	185
LINC00347	0.04	185
LINC00381	0.04	185
LINC00393	0.04	185
LINC00402	0.04	185
LINC00672	0.04	185
LINC00844	0.04	185
LINC01013	0.04	185
LINC01360	0.04	185
LINC01565	0.04	185
LRRC37A11P	0.04	185
LRRIQ3	0.04	185
MAML2	0.04	185
MARCH1	0.04	185
MARK2P17	0.04	185
MARK2P6	0.04	185
MARK2P8	0.04	185
MARK3P3	0.04	185
MCCD1P1	0.04	185
MCCD1P2	0.04	185
MDC1	0.04	185
MDC1-AS1	0.04	185
MED23	0.04	185
MICC	0.04	185
MICD	0.04	185
MICE	0.04	185
MICF	0.04	185
MICG	0.04	185
MIR1272	0.04	185
MIR3692	0.04	185
MIR4726	0.04	185
MIR4727	0.04	185
MIR4734	0.04	185
MIR548AJ1	0.04	185
MIR548H5	0.04	185
MIR6779	0.04	185
MIR877	0.04	185
MLLT6	0.04	185
MOXD1	0.04	185
MRPS18B	0.04	185
MTCO1P40	0.04	185
MTFMT	0.04	185
MTMR2	0.04	185
MYCBP2	0.04	185
MYCBP2-AS1	0.04	185
MYCBP2-AS2	0.04	185
NAF1	0.04	185
NDFIP1	0.04	185
NPY1R	0.04	185
NPY5R	0.04	185
NRM	0.04	185
OAZ2	0.04	185
OR2A4	0.04	185
PAIP1P1	0.04	185
PARP16	0.04	185
PCDH1	0.04	185
PCDH12	0.04	185
PCDH15	0.04	185
PCDH7	0.04	185
PCGF2	0.04	185
PDCD7	0.04	185
PHYHIPL	0.04	185
PIF1	0.04	185
PIP4K2B	0.04	185
PLEKHO2	0.04	185
PLXDC1	0.04	185
POU5F1P6	0.04	185
PPP1R10	0.04	185
PPP1R11	0.04	185
PPP1R18	0.04	185
PRR3	0.04	185
PSMB3	0.04	185
PTMAP1	0.04	185
RAB7A	0.04	185
RANP1	0.04	185
RASL12	0.04	185
RBFOX1	0.04	185
RBPMS2	0.04	185
RELL2	0.04	185
REV3L	0.04	185
REV3L-IT1	0.04	185
RFPL4B	0.04	185
RN7SKP196	0.04	185
RN7SKP245	0.04	185
RN7SL253P	0.04	185
RN7SL698P	0.04	185
RNA5SP345	0.04	185
RNA5SP440	0.04	185
RNA5SP50	0.04	185
RNF14	0.04	185
RNF39	0.04	185
RNU2-37P	0.04	185
RNU4-18P	0.04	185
RNU4ATAC8P	0.04	185
RNU5A-1	0.04	185
RNU5B-1	0.04	185
RNU6-1226P	0.04	185
RNU6-19P	0.04	185
RNU6-328P	0.04	185
RNU6-549P	0.04	185
RNU6-686P	0.04	185
RNU6-687P	0.04	185
RNU6-786P	0.04	185
RNU6-823P	0.04	185
RNU6-866P	0.04	185
RNY1P5	0.04	185
RPL19	0.04	185
RPL21P108	0.04	185
RPL21P66	0.04	185
RPL23	0.04	185
RPL35AP12	0.04	185
RPL7AP7	0.04	185
RPL7P4	0.04	185
RPL7P44	0.04	185
RPN1	0.04	185
RPP21	0.04	185
RPS12P10	0.04	185
RPS15AP16	0.04	185
RPS20P35	0.04	185
RPSAP45	0.04	185
RUVBL1	0.04	185
SEC61A1	0.04	185
SERAC1	0.04	185
SESN3	0.04	185
SLC51B	0.04	185
SNORA21	0.04	185
SNX9	0.04	185
SOCS7	0.04	185
SPG21	0.04	185
SPRY4	0.04	185
SPRY4-IT1	0.04	185
SRCIN1	0.04	185
STAC2	0.04	185
STX7	0.04	185
SUCLA2P1	0.04	185
SYNJ2	0.04	185
SYNJ2-IT1	0.04	185
TAAR7P	0.04	185
TAAR8	0.04	185
TAAR9	0.04	185
TES	0.04	185
TFAM	0.04	185
TFEC	0.04	185
TKTL2	0.04	185
TMA16	0.04	185
TMED10P2	0.04	185
TMEM242	0.04	185
TMPOP1	0.04	185
TRAF3IP2	0.04	185
TRAF3IP2-AS1	0.04	185
TRAF6P1	0.04	185
TRIM10	0.04	185
TRIM15	0.04	185
TRIM26	0.04	185
TRIM26BP	0.04	185
TRIM31	0.04	185
TRIM31-AS1	0.04	185
TRIM39	0.04	185
TRIM39-RPP21	0.04	185
TRIM40	0.04	185
TUBB	0.04	185
TUBE1	0.04	185
UBAP1L	0.04	185
UBE2D1	0.04	185
UBQLN1P1	0.04	185
WISP3	0.04	185
ZDHHC14	0.04	185
ZNF609	0.04	185
ZNRD1	0.04	185
ZNRD1-AS1	0.04	185
ABCC2	0.037	460
ABLIM1	0.037	460
ABT1P1	0.037	460
ACSL5	0.037	460
ACSM6	0.037	460
ACTA2	0.037	460
ACTA2-AS1	0.037	460
ACTR1A	0.037	460
ACTR6P1	0.037	460
ADD3	0.037	460
ADD3-AS1	0.037	460
ADH1A	0.037	460
ADH1B	0.037	460
ADH1C	0.037	460
ADH4	0.037	460
ADH5	0.037	460
ADH6	0.037	460
ADH7	0.037	460
ADIRF	0.037	460
ADIRF-AS1	0.037	460
ADRB1	0.037	460
AFAP1L2	0.037	460
AGAP11	0.037	460
AIMP1	0.037	460
ALDH18A1	0.037	460
ANKRD1	0.037	460
ANKRD2	0.037	460
ANKRD22	0.037	460
ARHGAP19	0.037	460
ARHGAP19-SLIT1	0.037	460
ARHGEF38	0.037	460
ARHGEF38-IT1	0.037	460
ARL3	0.037	460
ARL5AP2	0.037	460
ARMS2	0.037	460
AS3MT	0.037	460
ATAD1	0.037	460
ATE1	0.037	460
ATE1-AS1	0.037	460
ATP5EP1	0.037	460
ATRNL1	0.037	460
BAG3	0.037	460
BBIP1	0.037	460
BLNK	0.037	460
BLOC1S2	0.037	460
BMPR1A	0.037	460
BMPR1B-AS1	0.037	460
BMS1P3	0.037	460
BORCS7	0.037	460
BORCS7-ASMT	0.037	460
BTAF1	0.037	460
BTBD16	0.037	460
BTBD7P2	0.037	460
BTF3P13	0.037	460
BTF3P15	0.037	460
BTRC	0.037	460
C10orf12	0.037	460
C10orf120	0.037	460
C10orf131	0.037	460
C10orf2	0.037	460
C10orf62	0.037	460
C10orf76	0.037	460
C10orf82	0.037	460
C10orf88	0.037	460
C10orf95	0.037	460
C4orf17	0.037	460
CACUL1	0.037	460
CALHM1	0.037	460
CALHM2	0.037	460
CALHM3	0.037	460
CASC2	0.037	460
CC2D2B	0.037	460
CCDC172	0.037	460
CCDC186	0.037	460
CCNJ	0.037	460
CCSER1	0.037	460
CEP55	0.037	460
CFAP43	0.037	460
CFAP58	0.037	460
CFAP58-AS1	0.037	460
CFL1P1	0.037	460
CH25H	0.037	460
CHUK	0.037	460
CNNM1	0.037	460
CNNM2	0.037	460
COL17A1	0.037	460
COL25A1	0.037	460
COX15	0.037	460
COX7A2P2	0.037	460
CPEB3	0.037	460
CPN1	0.037	460
CRYZP2	0.037	460
CTBP2P2	0.037	460
CTSLP1	0.037	460
CUEDC2	0.037	460
CUTC	0.037	460
CUZD1	0.037	460
CWF19L1	0.037	460
CYP17A1	0.037	460
CYP17A1-AS1	0.037	460
CYP26A1	0.037	460
CYP26C1	0.037	460
CYP2C18	0.037	460
CYP2C19	0.037	460
CYP2C58P	0.037	460
CYP2C59P	0.037	460
CYP2C60P	0.037	460
CYP2C8	0.037	460
CYP2C9	0.037	460
CYP2U1	0.037	460
DAPP1	0.037	460
DCLRE1A	0.037	460
DDX18P6	0.037	460
DKK2	0.037	460
DMBT1	0.037	460
DMBT1P1	0.037	460
DNAJB14	0.037	460
DNMBP	0.037	460
DNMBP-AS1	0.037	460
DNTT	0.037	460
DPCD	0.037	460
DUSP5	0.037	460
DUTP8	0.037	460
DYNLL1P6	0.037	460
EBAG9P1	0.037	460
EEF1A1P9	0.037	460
EIF2S2P3	0.037	460
EIF3A	0.037	460
EIF4A1P8	0.037	460
EIF4E	0.037	460
ELOVL3	0.037	460
EMX2	0.037	460
EMX2OS	0.037	460
ENO4	0.037	460
ENTPD1	0.037	460
ENTPD1-AS1	0.037	460
ENTPD7	0.037	460
ERLIN1	0.037	460
ETNPPL	0.037	460
EXOC6	0.037	460
EXOC7P1	0.037	460
EXOSC1	0.037	460
FAF2P1	0.037	460
FAM160B1	0.037	460
FAM177A1P1	0.037	460
FAM204A	0.037	460
FAM24A	0.037	460
FAM24B	0.037	460
FAM25A	0.037	460
FAM35A	0.037	460
FAM45A	0.037	460
FAS	0.037	460
FBXL15	0.037	460
FBXW4	0.037	460
FFAR4	0.037	460
FGF8	0.037	460
FGFBP3	0.037	460
FGFR2	0.037	460
FRA10AC1	0.037	460
FRAT1	0.037	460
FRAT2	0.037	460
GAPDHP28	0.037	460
GBF1	0.037	460
GFRA1	0.037	460
GIMD1	0.037	460
GLUD1	0.037	460
GOT1	0.037	460
GPAM	0.037	460
GPRIN3	0.037	460
GRID1	0.037	460
GRID1-AS1	0.037	460
GRK5	0.037	460
GRK5-IT1	0.037	460
GSTCD	0.037	460
GSTO1	0.037	460
GSTO2	0.037	460
GUCY2GP	0.037	460
H2AFZ	0.037	460
HABP2	0.037	460
HADH	0.037	460
HDAC1P1	0.037	460
HECTD2	0.037	460
HELLS	0.037	460
HHEX	0.037	460
HIF1AN	0.037	460
HMGB3P5	0.037	460
HMGB3P8	0.037	460
HMGN2P35	0.037	460
HOGA1	0.037	460
HPS1	0.037	460
HPS6	0.037	460
HPSE2	0.037	460
HSPA12A	0.037	460
HTR7	0.037	460
HTRA1	0.037	460
IDE	0.037	460
IFIT1	0.037	460
IFIT1B	0.037	460
IFIT2	0.037	460
IFIT3	0.037	460
IFIT5	0.037	460
IFIT6P	0.037	460
IKZF5	0.037	460
INA	0.037	460
INPP5F	0.037	460
INTS12	0.037	460
ITPRIP	0.037	460
KAZALD1	0.037	460
KCNIP2	0.037	460
KCNIP2-AS1	0.037	460
KCNK18	0.037	460
KIF11	0.037	460
KIF20B	0.037	460
KLLN	0.037	460
KRT19P6	0.037	460
KRT8P38	0.037	460
LAMTOR3	0.037	460
LBX1	0.037	460
LBX1-AS1	0.037	460
LCOR	0.037	460
LDB1	0.037	460
LDB3	0.037	460
LDHAP5	0.037	460
LEF1	0.037	460
LEF1-AS1	0.037	460
LGI1	0.037	460
LINC00502	0.037	460
LINC00863	0.037	460
LINC00864	0.037	460
LINC00865	0.037	460
LINC00867	0.037	460
LINC01153	0.037	460
LINC01374	0.037	460
LINC01375	0.037	460
LINC01435	0.037	460
LINC01475	0.037	460
LINC01514	0.037	460
LINC01519	0.037	460
LINC01520	0.037	460
LINC01561	0.037	460
LIPA	0.037	460
LIPF	0.037	460
LIPJ	0.037	460
LIPK	0.037	460
LIPM	0.037	460
LIPN	0.037	460
LOXL4	0.037	460
LZTS2	0.037	460
MAPKAPK5P1	0.037	460
MARCH5	0.037	460
MARCKSL1P1	0.037	460
MARK2P9	0.037	460
MCMBP	0.037	460
MED6P1	0.037	460
METAP1	0.037	460
MFSD13A	0.037	460
MGEA5	0.037	460
MINPP1	0.037	460
MIR107	0.037	460
MIR1287	0.037	460
MIR1307	0.037	460
MIR146B	0.037	460
MIR2110	0.037	460
MIR3157	0.037	460
MIR3158-1	0.037	460
MIR3158-2	0.037	460
MIR346	0.037	460
MIR3663	0.037	460
MIR3663HG	0.037	460
MIR3684	0.037	460
MIR3941	0.037	460
MIR4295	0.037	460
MIR4482	0.037	460
MIR4679-1	0.037	460
MIR4679-2	0.037	460
MIR4680	0.037	460
MIR4681	0.037	460
MIR4682	0.037	460
MIR4685	0.037	460
MIR548E	0.037	460
MIR576	0.037	460
MIR607	0.037	460
MIR608	0.037	460
MIR609	0.037	460
MIR6507	0.037	460
MIR6715A	0.037	460
MIR6715B	0.037	460
MIR936	0.037	460
MMRN1	0.037	460
MMRN2	0.037	460
MMS19	0.037	460
MORN4	0.037	460
MRPL43	0.037	460
MTND1P19	0.037	460
MTND4P19	0.037	460
MTND4P20	0.037	460
MTTP	0.037	460
MXI1	0.037	460
MYOF	0.037	460
NACAP2	0.037	460
NANOGP6	0.037	460
NANOS1	0.037	460
NDUFB8	0.037	460
NDUFS5P4	0.037	460
NEURL1	0.037	460
NEURL1-AS1	0.037	460
NFKB2	0.037	460
NHLRC2	0.037	460
NHP2P1	0.037	460
NIP7P1	0.037	460
NKX2-3	0.037	460
NOC3L	0.037	460
NOLC1	0.037	460
NPAP1P3	0.037	460
NPM1P25	0.037	460
NPM1P26	0.037	460
NPM3	0.037	460
NPNT	0.037	460
NRAP	0.037	460
NSMCE4A	0.037	460
NT5C2	0.037	460
NUTM2A	0.037	460
NUTM2A-AS1	0.037	460
NUTM2D	0.037	460
OBFC1	0.037	460
OLMALINC	0.037	460
OPALIN	0.037	460
OPN4	0.037	460
OSTC	0.037	460
PANK1	0.037	460
PAPSS1	0.037	460
PAPSS2	0.037	460
PAWRP1	0.037	460
PAX2	0.037	460
PCGF5	0.037	460
PCGF6	0.037	460
PCNAP1	0.037	460
PDCD11	0.037	460
PDCD4	0.037	460
PDCD4-AS1	0.037	460
PDE6C	0.037	460
PDLIM1	0.037	460
PDLIM5	0.037	460
PDZD7	0.037	460
PDZD8	0.037	460
PFN1P11	0.037	460
PGAM1	0.037	460
PHACTR2P1	0.037	460
PHB2P1	0.037	460
PHBP9	0.037	460
PI4K2A	0.037	460
PIK3AP1	0.037	460
PIPSL	0.037	460
PITX3	0.037	460
PKD2L1	0.037	460
PLCE1	0.037	460
PLCE1-AS1	0.037	460
PLCE1-AS2	0.037	460
PLEKHA1	0.037	460
PLEKHS1	0.037	460
PLPP4	0.037	460
PMPCAP1	0.037	460
PNLIP	0.037	460
PNLIPP1	0.037	460
PNLIPRP1	0.037	460
PNLIPRP2	0.037	460
PNLIPRP3	0.037	460
POLL	0.037	460
PPIAP19	0.037	460
PPP1R3C	0.037	460
PPRC1	0.037	460
PRDX3	0.037	460
PRLHR	0.037	460
PSD	0.037	460
PSTK	0.037	460
PTCD2P2	0.037	460
PTEN	0.037	460
PTGES3P4	0.037	460
PTGES3P5	0.037	460
PYROXD2	0.037	460
R3HCC1L	0.037	460
RAB11AP1	0.037	460
RAB11FIP2	0.037	460
RAC1P5	0.037	460
RAD1P1	0.037	460
RAP1GDS1	0.037	460
RBM20	0.037	460
RBMXP4	0.037	460
RBP4	0.037	460
RCBTB2P1	0.037	460
RCC2P8	0.037	460
RGS10	0.037	460
RN7SKP143	0.037	460
RN7SKP167	0.037	460
RN7SKP238	0.037	460
RN7SKP248	0.037	460
RN7SKP278	0.037	460
RN7SKP28	0.037	460
RN7SKP288	0.037	460
RN7SL384P	0.037	460
RN7SL524P	0.037	460
RN7SL55P	0.037	460
RN7SL644P	0.037	460
RN7SL733P	0.037	460
RN7SL749P	0.037	460
RN7SL78P	0.037	460
RN7SL846P	0.037	460
RNA5SP322	0.037	460
RNA5SP323	0.037	460
RNA5SP324	0.037	460
RNA5SP325	0.037	460
RNA5SP326	0.037	460
RNA5SP327	0.037	460
RNLS	0.037	460
RNU1-19P	0.037	460
RNU11-3P	0.037	460
RNU2-43P	0.037	460
RNU2-59P	0.037	460
RNU4-5P	0.037	460
RNU5B-6P	0.037	460
RNU6-1090P	0.037	460
RNU6-1121P	0.037	460
RNU6-1165P	0.037	460
RNU6-1231P	0.037	460
RNU6-1274P	0.037	460
RNU6-271P	0.037	460
RNU6-325P	0.037	460
RNU6-34P	0.037	460
RNU6-422P	0.037	460
RNU6-431P	0.037	460
RNU6-43P	0.037	460
RNU6-463P	0.037	460
RNU6-529P	0.037	460
RNU6-551P	0.037	460
RNU6-657P	0.037	460
RNU6-709P	0.037	460
RNU6-728P	0.037	460
RNU6-733P	0.037	460
RNU6-740P	0.037	460
RNU6-780P	0.037	460
RNU6-839P	0.037	460
RNU6-907P	0.037	460
RNU7-149P	0.037	460
RNY3P12	0.037	460
RPARP-AS1	0.037	460
RPEL1	0.037	460
RPL12P26	0.037	460
RPL12P27	0.037	460
RPL13AP5	0.037	460
RPL13AP6	0.037	460
RPL23AP58	0.037	460
RPL23AP59	0.037	460
RPL34	0.037	460
RPL34-AS1	0.037	460
RPL5P12	0.037	460
RPL5P27	0.037	460
RPL7AP8	0.037	460
RPL7P34	0.037	460
RPL7P35	0.037	460
RPL7P36	0.037	460
RPP30	0.037	460
RPS15AP5	0.037	460
RPS27P1	0.037	460
RPSAP34	0.037	460
RRP12	0.037	460
SCD	0.037	460
SDHCP2	0.037	460
SEC23IP	0.037	460
SEC24B-AS1	0.037	460
SEC31B	0.037	460
SEMA4G	0.037	460
SFR1	0.037	460
SFXN2	0.037	460
SFXN3	0.037	460
SFXN4	0.037	460
SGMS2	0.037	460
SH3PXD2A	0.037	460
SH3PXD2A-AS1	0.037	460
SHOC2	0.037	460
SHTN1	0.037	460
SLC16A12	0.037	460
SLC16A12-AS1	0.037	460
SLC18A2	0.037	460
SLC25A18P1	0.037	460
SLC25A28	0.037	460
SLC35G1	0.037	460
SLF2	0.037	460
SLIT1	0.037	460
SLIT1-AS1	0.037	460
SLK	0.037	460
SMARCE1P7	0.037	460
SMC3	0.037	460
SMNDC1	0.037	460
SNCA	0.037	460
SNCA-AS1	0.037	460
SNCG	0.037	460
SNORA12	0.037	460
SNORA19	0.037	460
SNRPD2P1	0.037	460
SNRPGP12	0.037	460
SNRPGP6	0.037	460
SORBS1	0.037	460
SORCS1	0.037	460
SORCS3	0.037	460
SORCS3-AS1	0.037	460
SRP9P1	0.037	460
ST13P13	0.037	460
STAMBPL1	0.037	460
STPG2	0.037	460
STPG2-AS1	0.037	460
SUFU	0.037	460
TACC2	0.037	460
TAF5	0.037	460
TAF9BP2	0.037	460
TBC1D12	0.037	460
TBCAP3	0.037	460
TBCK	0.037	460
TCF7L2	0.037	460
TCTN3	0.037	460
TDRD1	0.037	460
TECTB	0.037	460
TIAL1	0.037	460
TIGD2	0.037	460
TLL2	0.037	460
TLX1	0.037	460
TLX1NB	0.037	460
TM9SF3	0.037	460
TMSB4XP8	0.037	460
TNKS2	0.037	460
TNKS2-AS1	0.037	460
TOMM22P5	0.037	460
TPM4P1	0.037	460
TRIM8	0.037	460
TRMT10A	0.037	460
TRUB1	0.037	460
TSPAN5	0.037	460
TXNP1	0.037	460
UBE2V1P5	0.037	460
UBTD1	0.037	460
USMG5	0.037	460
VAX1	0.037	460
VTI1A	0.037	460
VWA2	0.037	460
WAPL	0.037	460
WBP1L	0.037	460
WDR11	0.037	460
WDR11-AS1	0.037	460
WNT8B	0.037	460
XPNPEP1	0.037	460
XRCC6P1	0.037	460
YWHAZP5	0.037	460
ZACNP1	0.037	460
ZDHHC16	0.037	460
ZDHHC6	0.037	460
ZNF518A	0.037	460
AVP	0.036	1015
ABCD1P4	0.036	1016
ABHD17AP4	0.036	1016
AIFM3	0.036	1016
ANKRD20A17P	0.036	1016
ANKRD62P1	0.036	1016
ANKRD62P1-PARP4P3	0.036	1016
APBB2	0.036	1016
ARGFXP2	0.036	1016
ARL2BPP10	0.036	1016
ARL4AP2	0.036	1016
ARVCF	0.036	1016
ATP10D	0.036	1016
ATP5A1	0.036	1016
ATP6V1E1	0.036	1016
BCL2L13	0.036	1016
BCRP2	0.036	1016
BCRP5	0.036	1016
BCRP6	0.036	1016
BCRP7	0.036	1016
BID	0.036	1016
C16orf72	0.036	1016
C17orf75	0.036	1016
C18orf25	0.036	1016
C22orf29	0.036	1016
C22orf39	0.036	1016
CA15P1	0.036	1016
CA15P2	0.036	1016
CARHSP1	0.036	1016
CCDC116	0.036	1016
CCDC188	0.036	1016
CCDC74BP1	0.036	1016
CCT8L2	0.036	1016
CDC45	0.036	1016
CDH11	0.036	1016
CDH8	0.036	1016
CDK5R1	0.036	1016
CECR1	0.036	1016
CECR2	0.036	1016
CECR3	0.036	1016
CECR5	0.036	1016
CECR5-AS1	0.036	1016
CECR6	0.036	1016
CECR7	0.036	1016
CECR9	0.036	1016
CHEK2P4	0.036	1016
CLCP1	0.036	1016
CLDN5	0.036	1016
CLOCK	0.036	1016
CLTCL1	0.036	1016
CNGA1	0.036	1016
COMMD8	0.036	1016
COMT	0.036	1016
COPRS	0.036	1016
CORIN	0.036	1016
COX7B2	0.036	1016
CRKL	0.036	1016
CWH43	0.036	1016
DANCR	0.036	1016
DCUN1D4	0.036	1016
DGCR11	0.036	1016
DGCR12	0.036	1016
DGCR14	0.036	1016
DGCR2	0.036	1016
DGCR5	0.036	1016
DGCR6	0.036	1016
DGCR6L	0.036	1016
DGCR8	0.036	1016
DGCR9	0.036	1016
DNAJA1P6	0.036	1016
DUTP7	0.036	1016
E2F6P1	0.036	1016
E2F6P2	0.036	1016
E2F6P3	0.036	1016
EPG5	0.036	1016
ERVMER34-1	0.036	1016
FABP5P11	0.036	1016
FAM230A	0.036	1016
FAM230B	0.036	1016
FAM32BP	0.036	1016
FCF1P8	0.036	1016
FRYL	0.036	1016
GAB4	0.036	1016
GABRA2	0.036	1016
GABRA4	0.036	1016
GABRB1	0.036	1016
GABRG1	0.036	1016
GGT2	0.036	1016
GGT3P	0.036	1016
GGTLC3	0.036	1016
GGTLC5P	0.036	1016
GNB1L	0.036	1016
GNPDA2	0.036	1016
GP1BB	0.036	1016
GPM6BP3	0.036	1016
GRXCR1	0.036	1016
GSC2	0.036	1016
GUF1	0.036	1016
HAUS1	0.036	1016
HDHD2	0.036	1016
HIC2	0.036	1016
HIRA	0.036	1016
HSFY1P1	0.036	1016
IER3IP1	0.036	1016
IGKV1OR22-1	0.036	1016
IGKV1OR22-5	0.036	1016
IGKV2OR22-3	0.036	1016
IGKV2OR22-4	0.036	1016
IGKV3OR22-2	0.036	1016
IGLL4P	0.036	1016
IL17RA	0.036	1016
KATNAL2	0.036	1016
KCNMB3P1	0.036	1016
KCTD8	0.036	1016
KDR	0.036	1016
KIT	0.036	1016
KLHL22	0.036	1016
KRT18P5	0.036	1016
KRT18P62	0.036	1016
KRT8P5	0.036	1016
LIMCH1	0.036	1016
LINC00528	0.036	1016
LINC00895	0.036	1016
LINC00896	0.036	1016
LINC00907	0.036	1016
LINC00922	0.036	1016
LINC01177	0.036	1016
LINC01195	0.036	1016
LINC01311	0.036	1016
LINC01478	0.036	1016
LINC01618	0.036	1016
LOXHD1	0.036	1016
LRRC34P2	0.036	1016
LRRC37B	0.036	1016
LRRC66	0.036	1016
LRRC74B	0.036	1016
LZTR1	0.036	1016
MED15	0.036	1016
MICAL3	0.036	1016
MIR1286	0.036	1016
MIR1306	0.036	1016
MIR130B	0.036	1016
MIR185	0.036	1016
MIR301B	0.036	1016
MIR3198-1	0.036	1016
MIR3618	0.036	1016
MIR4319	0.036	1016
MIR4449	0.036	1016
MIR4761	0.036	1016
MIR632	0.036	1016
MIR648	0.036	1016
MIR649	0.036	1016
MIR6816	0.036	1016
MIR8053	0.036	1016
MLECP1	0.036	1016
MRPL40	0.036	1016
MTCO3P39	0.036	1016
MTCO3P42	0.036	1016
MTND1P17	0.036	1016
MTND3P22	0.036	1016
MYO1D	0.036	1016
NDUFB4P12	0.036	1016
NFXL1	0.036	1016
NIPAL1	0.036	1016
NMU	0.036	1016
NSUN7	0.036	1016
OCIAD1	0.036	1016
OCIAD1-AS1	0.036	1016
OCIAD2	0.036	1016
OOSP1P2	0.036	1016
P2RX6	0.036	1016
P2RX6P	0.036	1016
PABPC1P9	0.036	1016
PARP4P3	0.036	1016
PDCL2	0.036	1016
PEX26	0.036	1016
PI4KA	0.036	1016
PI4KAP1	0.036	1016
PI4KAP2	0.036	1016
PIAS2	0.036	1016
PIK3C3	0.036	1016
PMM2	0.036	1016
POM121L4P	0.036	1016
POM121L7	0.036	1016
POM121L8P	0.036	1016
PPIL2	0.036	1016
PPP1R26P2	0.036	1016
PPP1R26P3	0.036	1016
PPP1R26P4	0.036	1016
PPP1R26P5	0.036	1016
PRDX4P1	0.036	1016
PRKRIRP9	0.036	1016
PRODH	0.036	1016
PSMD11	0.036	1016
PSTPIP2	0.036	1016
RAC1P2	0.036	1016
RANBP1	0.036	1016
RASL11B	0.036	1016
RHBDL3	0.036	1016
RHEBP3	0.036	1016
RHOT1	0.036	1016
RIMBP3	0.036	1016
RIMBP3B	0.036	1016
RIMBP3C	0.036	1016
RIT2	0.036	1016
RN7SKP131	0.036	1016
RN7SKP199	0.036	1016
RN7SKP221	0.036	1016
RN7SKP26	0.036	1016
RN7SKP30	0.036	1016
RN7SKP63	0.036	1016
RN7SL168P	0.036	1016
RN7SL193P	0.036	1016
RN7SL424P	0.036	1016
RN7SL691P	0.036	1016
RN7SL812P	0.036	1016
RN7SL822P	0.036	1016
RN7SL843P	0.036	1016
RNA5SP160	0.036	1016
RNA5SP403	0.036	1016
RNA5SP404	0.036	1016
RNA5SP437	0.036	1016
RNA5SP454	0.036	1016
RNA5SP455	0.036	1016
RNF165	0.036	1016
RNU5E-3P	0.036	1016
RNU6-1131P	0.036	1016
RNU6-1134P	0.036	1016
RNU6-1195P	0.036	1016
RNU6-1252P	0.036	1016
RNU6-1278P	0.036	1016
RNU6-158P	0.036	1016
RNU6-21P	0.036	1016
RNU6-225P	0.036	1016
RNU6-276P	0.036	1016
RNU6-310P	0.036	1016
RNU6-410P	0.036	1016
RNU6-412P	0.036	1016
RNU6-443P	0.036	1016
RNU6-746P	0.036	1016
RNU6-836P	0.036	1016
RNU6-838P	0.036	1016
RNU6-931P	0.036	1016
RNY1P9	0.036	1016
RNY4P37	0.036	1016
RPL12P20	0.036	1016
RPL21P119	0.036	1016
RPL38P3	0.036	1016
RPS15AP34	0.036	1016
SCARF2	0.036	1016
SDF2L1	0.036	1016
SEP5	0.036	1016
SERPIND1	0.036	1016
SETBP1	0.036	1016
SGCB	0.036	1016
SH3GL1P1	0.036	1016
SIGLEC15	0.036	1016
SKOR2	0.036	1016
SLAIN2	0.036	1016
SLC10A4	0.036	1016
SLC14A1	0.036	1016
SLC14A2	0.036	1016
SLC14A2-AS1	0.036	1016
SLC25A1	0.036	1016
SLC25A15P5	0.036	1016
SLC25A18	0.036	1016
SLC7A4	0.036	1016
SLC9A3P2	0.036	1016
SLC9B1P4	0.036	1016
SMPD4P1	0.036	1016
SNAP29	0.036	1016
SNORA26	0.036	1016
SNX18P23	0.036	1016
SNX18P24	0.036	1016
SNX18P25	0.036	1016
SPATA18	0.036	1016
SRD5A3	0.036	1016
SRD5A3-AS1	0.036	1016
ST8SIA5	0.036	1016
SUZ12	0.036	1016
SYT4	0.036	1016
TANGO2	0.036	1016
TBX1	0.036	1016
TCEB3B	0.036	1016
TCEB3C	0.036	1016
TCEB3CL	0.036	1016
TCEB3CL2	0.036	1016
TEC	0.036	1016
THAP7	0.036	1016
THAP7-AS1	0.036	1016
TMEM165	0.036	1016
TMEM191A	0.036	1016
TMEM191B	0.036	1016
TMEM191C	0.036	1016
TPI1P4	0.036	1016
TPTEP1	0.036	1016
TRMT2A	0.036	1016
TSSK1A	0.036	1016
TSSK2	0.036	1016
TUBA3FP	0.036	1016
TUBA3GP	0.036	1016
TUBA8	0.036	1016
TXK	0.036	1016
TXNRD2	0.036	1016
UBE2FP2	0.036	1016
UBE2L3	0.036	1016
UBL5P2	0.036	1016
UCHL1	0.036	1016
UCHL1-AS1	0.036	1016
UFD1L	0.036	1016
USP18	0.036	1016
USP41	0.036	1016
USP46	0.036	1016
USP46-AS1	0.036	1016
USP7	0.036	1016
UTP6	0.036	1016
VN1R9P	0.036	1016
VWFP1	0.036	1016
WDR45BP1	0.036	1016
XKR3	0.036	1016
XYLT1	0.036	1016
YDJC	0.036	1016
YIPF7	0.036	1016
YPEL1	0.036	1016
ZAR1	0.036	1016
ZDHHC8	0.036	1016
ZNF207	0.036	1016
ZNF402P	0.036	1016
ZNF74	0.036	1016
DRD4	0.035	1344
ABCB11	0.035	1345
ACMSD	0.035	1345
ACTBP8	0.035	1345
ACVR1	0.035	1345
ACVR1C	0.035	1345
AHCYP4	0.035	1345
AK4P5	0.035	1345
AKIRIN2	0.035	1345
AMER3	0.035	1345
ANKRD30BL	0.035	1345
ANKRD6	0.035	1345
ARHGAP15	0.035	1345
ARHGAP42P1	0.035	1345
ARHGAP42P2	0.035	1345
ARHGEF4	0.035	1345
ARL5A	0.035	1345
ARL6IP6	0.035	1345
ATF1P1	0.035	1345
ATP5A1P2	0.035	1345
ATP5F1P4	0.035	1345
B3GALT1	0.035	1345
BACH2	0.035	1345
BAZ2B	0.035	1345
BBS5	0.035	1345
BCKDHB	0.035	1345
BDH2P1	0.035	1345
BTF3L4P2	0.035	1345
C2orf27A	0.035	1345
C2orf27B	0.035	1345
C6orf163	0.035	1345
CACNB4	0.035	1345
CASC6	0.035	1345
CASP8AP2	0.035	1345
CBX3P6	0.035	1345
CCDC115	0.035	1345
CCDC148	0.035	1345
CCDC148-AS1	0.035	1345
CCDC173	0.035	1345
CCDC74A	0.035	1345
CCDC74B	0.035	1345
CCNC	0.035	1345
CCNT2	0.035	1345
CCNT2-AS1	0.035	1345
CD302	0.035	1345
CDC27P1	0.035	1345
CEP162	0.035	1345
CERS6	0.035	1345
CERS6-AS1	0.035	1345
CFAP206	0.035	1345
CFC1	0.035	1345
CFC1B	0.035	1345
CGA	0.035	1345
CNR1	0.035	1345
COBLL1	0.035	1345
COPS5P1	0.035	1345
COQ3	0.035	1345
CSRNP3	0.035	1345
CTAGE14P	0.035	1345
CXCR4	0.035	1345
CYB5R4	0.035	1345
CYCSP17	0.035	1345
CYCSP8	0.035	1345
CYP2C56P	0.035	1345
CYP4F27P	0.035	1345
CYP4F30P	0.035	1345
CYP4F62P	0.035	1345
DAPL1	0.035	1345
DARS	0.035	1345
DARS-AS1	0.035	1345
DBIP1	0.035	1345
DHRS9	0.035	1345
DNAJA1P2	0.035	1345
DNAJC19P6	0.035	1345
DOPEY1	0.035	1345
DPP4	0.035	1345
DUTP5	0.035	1345
EDDM3CP	0.035	1345
EEF1GP6	0.035	1345
EIF3EP2	0.035	1345
EIF4EBP2P3	0.035	1345
ELOVL4	0.035	1345
EPHA7	0.035	1345
ERMN	0.035	1345
FABP5P10	0.035	1345
FAM168B	0.035	1345
FAM201B	0.035	1345
FAM46A	0.035	1345
FAP	0.035	1345
FAR2P1	0.035	1345
FAR2P2	0.035	1345
FAR2P3	0.035	1345
FAR2P4	0.035	1345
FASTKD1	0.035	1345
FAXC	0.035	1345
FBXL4	0.035	1345
FHL5	0.035	1345
FIGN	0.035	1345
FMNL2	0.035	1345
FUT9	0.035	1345
G6PC2	0.035	1345
GABRR1	0.035	1345
GABRR2	0.035	1345
GALNT13	0.035	1345
GALNT3	0.035	1345
GALNT5	0.035	1345
GAPDHP63	0.035	1345
GCA	0.035	1345
GCG	0.035	1345
GJA10	0.035	1345
GJB7	0.035	1345
GNAQP1	0.035	1345
GPD2	0.035	1345
GPR148	0.035	1345
GPR39	0.035	1345
GPR63	0.035	1345
GRAMD4P8	0.035	1345
GRB14	0.035	1345
GSTM3P2	0.035	1345
GTDC1	0.035	1345
HMGN3	0.035	1345
HMGN3-AS1	0.035	1345
HNMT	0.035	1345
HNRNPDLP2	0.035	1345
HNRNPKP2	0.035	1345
HSPD1P10	0.035	1345
HTR1E	0.035	1345
IBTK	0.035	1345
IFIH1	0.035	1345
IMP4	0.035	1345
ITGB6	0.035	1345
KCNH7	0.035	1345
KCNJ3	0.035	1345
KLF2P1	0.035	1345
KLF2P2	0.035	1345
KLF2P3	0.035	1345
KLF2P4	0.035	1345
KLHL23	0.035	1345
KLHL32	0.035	1345
KLHL41	0.035	1345
KRT18P46	0.035	1345
KRT18P50	0.035	1345
KRT18P64	0.035	1345
KYNU	0.035	1345
LAP3P1	0.035	1345
LCA5	0.035	1345
LCT	0.035	1345
LINC01087	0.035	1345
LINC01120	0.035	1345
LINC01526	0.035	1345
LINC01611	0.035	1345
LINC01621	0.035	1345
LRP1B	0.035	1345
LRP2	0.035	1345
LY75	0.035	1345
LY75-CD302	0.035	1345
LYPD1	0.035	1345
LYRM2	0.035	1345
MANEA	0.035	1345
MANEA-AS1	0.035	1345
MAP3K19	0.035	1345
MAP3K7	0.035	1345
MAPRE1P3	0.035	1345
MARCH7	0.035	1345
MCM6	0.035	1345
MDN1	0.035	1345
ME1	0.035	1345
MED15P3	0.035	1345
MED15P4	0.035	1345
MED15P5	0.035	1345
MED15P8	0.035	1345
MED15P9	0.035	1345
METTL5	0.035	1345
MGAT5	0.035	1345
MIR128-1	0.035	1345
MIR2113	0.035	1345
MIR3679	0.035	1345
MIR4464	0.035	1345
MIR4643	0.035	1345
MIR4773-1	0.035	1345
MIR4773-2	0.035	1345
MIR4774	0.035	1345
MIR4784	0.035	1345
MIR4785	0.035	1345
MIR548AI	0.035	1345
MIR5590	0.035	1345
MIR663B	0.035	1345
MIR6888	0.035	1345
MMS22L	0.035	1345
MRAP2	0.035	1345
MRPS18BP2	0.035	1345
MTATP6P25	0.035	1345
MTATP6P4	0.035	1345
MTATP6P7	0.035	1345
MTCO1P18	0.035	1345
MTCO1P44	0.035	1345
MTCO1P45	0.035	1345
MTCO1P56	0.035	1345
MTCO1P7	0.035	1345
MTCO2P18	0.035	1345
MTCO2P5	0.035	1345
MTCO2P7	0.035	1345
MTCO3P18	0.035	1345
MTCO3P5	0.035	1345
MTCO3P7	0.035	1345
MTCYBP10	0.035	1345
MTCYBP11	0.035	1345
MTCYBP8	0.035	1345
MTCYBP9	0.035	1345
MTHFD2P2	0.035	1345
MTND1P26	0.035	1345
MTND1P27	0.035	1345
MTND1P29	0.035	1345
MTND2P18	0.035	1345
MTND2P19	0.035	1345
MTND2P20	0.035	1345
MTND2P22	0.035	1345
MTND3P9	0.035	1345
MTND4LP12	0.035	1345
MTND4LP19	0.035	1345
MTND4P21	0.035	1345
MTND4P22	0.035	1345
MTND4P27	0.035	1345
MTND4P28	0.035	1345
MTND5P23	0.035	1345
MTND5P24	0.035	1345
MTND5P29	0.035	1345
MTND5P30	0.035	1345
MTND6P10	0.035	1345
MTND6P11	0.035	1345
MTND6P8	0.035	1345
MTND6P9	0.035	1345
MZT2A	0.035	1345
MZT2B	0.035	1345
NACAP7	0.035	1345
NCKAP5-IT1	0.035	1345
NDUFA5P9	0.035	1345
NDUFAF4	0.035	1345
NEB	0.035	1345
NEK2P4	0.035	1345
NF1P8	0.035	1345
NMI	0.035	1345
NOSTRIN	0.035	1345
NR4A2	0.035	1345
NT5E	0.035	1345
NXPH2	0.035	1345
OR7E28P	0.035	1345
OR7E89P	0.035	1345
OR7E90P	0.035	1345
ORC3	0.035	1345
PGM3	0.035	1345
PHBP4	0.035	1345
PHOSPHO2	0.035	1345
PKMP3	0.035	1345
PKP4	0.035	1345
PLA2R1	0.035	1345
PLEKHB2	0.035	1345
PM20D2	0.035	1345
PNISR	0.035	1345
PNRC1	0.035	1345
POTEE	0.035	1345
POTEF	0.035	1345
POTEI	0.035	1345
POTEJ	0.035	1345
POTEKP	0.035	1345
POU3F2	0.035	1345
PPIG	0.035	1345
PRDM13	0.035	1345
PRPF40A	0.035	1345
PRPS1P1	0.035	1345
PRSS35	0.035	1345
PSMD14	0.035	1345
PTCHD3P2	0.035	1345
PTP4A1P1	0.035	1345
PTPN18	0.035	1345
R3HDM1	0.035	1345
RAB3GAP1	0.035	1345
RAB6C	0.035	1345
RAB6C-AS1	0.035	1345
RARS2	0.035	1345
RBM43	0.035	1345
RBMS1	0.035	1345
RCN1P1	0.035	1345
RHOQP2	0.035	1345
RHOQP3	0.035	1345
RIF1	0.035	1345
RIPPLY2	0.035	1345
RN7SKP103	0.035	1345
RN7SKP110	0.035	1345
RN7SKP141	0.035	1345
RN7SKP152	0.035	1345
RN7SKP154	0.035	1345
RN7SKP209	0.035	1345
RN7SKP281	0.035	1345
RN7SKP286	0.035	1345
RN7SL11P	0.035	1345
RN7SL124P	0.035	1345
RN7SL183P	0.035	1345
RN7SL283P	0.035	1345
RN7SL336P	0.035	1345
RN7SL393P	0.035	1345
RN7SL415P	0.035	1345
RN7SL423P	0.035	1345
RN7SL509P	0.035	1345
RN7SL643P	0.035	1345
RN7SL797P	0.035	1345
RN7SL813P	0.035	1345
RNA5-8SP5	0.035	1345
RNA5SP104	0.035	1345
RNA5SP105	0.035	1345
RNA5SP107	0.035	1345
RNA5SP108	0.035	1345
RNA5SP109	0.035	1345
RNA5SP110	0.035	1345
RNA5SP111	0.035	1345
RNA5SP210	0.035	1345
RND3	0.035	1345
RNGTT	0.035	1345
RNU2-21P	0.035	1345
RNU2-61P	0.035	1345
RNU4-12P	0.035	1345
RNU4-70P	0.035	1345
RNU4-72P	0.035	1345
RNU6-1001P	0.035	1345
RNU6-1049P	0.035	1345
RNU6-1132P	0.035	1345
RNU6-127P	0.035	1345
RNU6-130P	0.035	1345
RNU6-175P	0.035	1345
RNU6-436P	0.035	1345
RNU6-444P	0.035	1345
RNU6-473P	0.035	1345
RNU6-512P	0.035	1345
RNU6-546P	0.035	1345
RNU6-579P	0.035	1345
RNU6-580P	0.035	1345
RNU6-617P	0.035	1345
RNU6-627P	0.035	1345
RNU6-766P	0.035	1345
RNU6-848P	0.035	1345
RNU6-904P	0.035	1345
RNU6-932P	0.035	1345
RNU7-148P	0.035	1345
RPEP5	0.035	1345
RPL17P25	0.035	1345
RPL23AP29	0.035	1345
RPL30P2	0.035	1345
RPL35AP18	0.035	1345
RPL5P19	0.035	1345
RPL7P27	0.035	1345
RPL7P29	0.035	1345
RPL7P61	0.035	1345
RPLP0P7	0.035	1345
RPRM	0.035	1345
RPS7P8	0.035	1345
RPSAP72	0.035	1345
RRAGD	0.035	1345
RWDD2A	0.035	1345
SCN1A	0.035	1345
SCN2A	0.035	1345
SCN3A	0.035	1345
SCN7A	0.035	1345
SCN9A	0.035	1345
SH3BGRL2	0.035	1345
SLC35A1	0.035	1345
SLC38A11	0.035	1345
SLC4A10	0.035	1345
SMARCE1P2	0.035	1345
SMC4P1	0.035	1345
SMIM11P1	0.035	1345
SMIM8	0.035	1345
SMPD4	0.035	1345
SNAP91	0.035	1345
SNHG5	0.035	1345
SNORA70F	0.035	1345
SNORD50A	0.035	1345
SNORD50B	0.035	1345
SNX14	0.035	1345
SPACA1	0.035	1345
SPC25	0.035	1345
SPOPL	0.035	1345
SRSF12	0.035	1345
SSB	0.035	1345
ST13P16	0.035	1345
STAM2	0.035	1345
STK39	0.035	1345
SYNCRIP	0.035	1345
TANC1	0.035	1345
TANK	0.035	1345
TBR1	0.035	1345
TBX18	0.035	1345
TBX18-AS1	0.035	1345
THSD7B	0.035	1345
TIMM8AP1	0.035	1345
TMEM163	0.035	1345
TNFAIP6	0.035	1345
TPBG	0.035	1345
TPT1P6	0.035	1345
TSTD3	0.035	1345
TTC21B	0.035	1345
TTC21B-AS1	0.035	1345
TTK	0.035	1345
TUBA3D	0.035	1345
TUBA3E	0.035	1345
TUBB3P1	0.035	1345
UBBP1	0.035	1345
UBE2J1	0.035	1345
UBE2V1P6	0.035	1345
UBE3D	0.035	1345
UBQLN4P2	0.035	1345
UBR3	0.035	1345
UBXN4	0.035	1345
UFL1	0.035	1345
UFL1-AS1	0.035	1345
UPP2	0.035	1345
UPP2-IT1	0.035	1345
USP45	0.035	1345
VDAC2P4	0.035	1345
WDSUB1	0.035	1345
XIRP2	0.035	1345
XIRP2-AS1	0.035	1345
YBX1P7	0.035	1345
YWHAEP5	0.035	1345
YY1P2	0.035	1345
ZNF292	0.035	1345
ZNF806	0.035	1345
ZRANB3	0.035	1345
ADCY8	0.034	1771
ASAP1	0.034	1771
ASAP1-IT2	0.034	1771
BANF1P5	0.034	1771
BCAP29	0.034	1771
BTF3P12	0.034	1771
BUB3P1	0.034	1771
C11orf98P1	0.034	1771
C7orf66	0.034	1771
C8orf89	0.034	1771
C9orf72	0.034	1771
CAAP1	0.034	1771
CASC9	0.034	1771
CBLL1	0.034	1771
CCDC26	0.034	1771
CCDC71L	0.034	1771
CDKN2A	0.034	1771
CDKN2A-AS1	0.034	1771
CDKN2B	0.034	1771
CDKN2B-AS1	0.034	1771
CKS1BP7	0.034	1771
CLIC4P1	0.034	1771
COG5	0.034	1771
CRISPLD1	0.034	1771
DLD	0.034	1771
DMRTA1	0.034	1771
DNAJB9	0.034	1771
DUS4L	0.034	1771
EFR3A	0.034	1771
EIF3IP1	0.034	1771
ELAVL2	0.034	1771
EQTN	0.034	1771
ERVFRD-3	0.034	1771
EYA1	0.034	1771
FAM49B	0.034	1771
FAM71BP1	0.034	1771
FOCAD	0.034	1771
FOCAD-AS1	0.034	1771
GPR22	0.034	1771
GSDMC	0.034	1771
GYG1P1	0.034	1771
HACD4	0.034	1771
HAUS1P3	0.034	1771
HBP1	0.034	1771
HEY1	0.034	1771
HHLA1	0.034	1771
HIGD1AP18	0.034	1771
HIGD1AP6	0.034	1771
HMGB1P41	0.034	1771
HNF4G	0.034	1771
HPYR1	0.034	1771
IFNA1	0.034	1771
IFNA10	0.034	1771
IFNA11P	0.034	1771
IFNA12P	0.034	1771
IFNA13	0.034	1771
IFNA14	0.034	1771
IFNA16	0.034	1771
IFNA17	0.034	1771
IFNA2	0.034	1771
IFNA20P	0.034	1771
IFNA21	0.034	1771
IFNA22P	0.034	1771
IFNA4	0.034	1771
IFNA5	0.034	1771
IFNA6	0.034	1771
IFNA7	0.034	1771
IFNA8	0.034	1771
IFNB1	0.034	1771
IFNE	0.034	1771
IFNK	0.034	1771
IFNNP1	0.034	1771
IFNW1	0.034	1771
IFNWP15	0.034	1771
IFNWP18	0.034	1771
IFNWP19	0.034	1771
IFNWP2	0.034	1771
IFNWP4	0.034	1771
IFNWP5	0.034	1771
IFNWP9	0.034	1771
IFT74	0.034	1771
IFT74-AS1	0.034	1771
IL7	0.034	1771
IZUMO3	0.034	1771
KCNB2	0.034	1771
KCNQ3	0.034	1771
KHSRPP1	0.034	1771
KLHL9	0.034	1771
LACTB2	0.034	1771
LACTB2-AS1	0.034	1771
LAMB1	0.034	1771
LAMB4	0.034	1771
LARP1BP2	0.034	1771
LINC00032	0.034	1771
LINC00824	0.034	1771
LINC00976	0.034	1771
LINC00977	0.034	1771
LINC01109	0.034	1771
LINC01111	0.034	1771
LINC01239	0.034	1771
LINC01241	0.034	1771
LINC01603	0.034	1771
LINC01607	0.034	1771
LRRC19	0.034	1771
LRRC6	0.034	1771
LY96	0.034	1771
MIR1207	0.034	1771
MIR1208	0.034	1771
MIR2052HG	0.034	1771
MIR31	0.034	1771
MIR31HG	0.034	1771
MIR3686	0.034	1771
MIR4473	0.034	1771
MIR4474	0.034	1771
MIR491	0.034	1771
MIR5194	0.034	1771
MIR5681A	0.034	1771
MIR5708	0.034	1771
MIR7848	0.034	1771
MLLT3	0.034	1771
MOB3B	0.034	1771
MRPL9P1	0.034	1771
MRPS28	0.034	1771
MSC	0.034	1771
MSC-AS1	0.034	1771
MTAP	0.034	1771
MTRF1LP2	0.034	1771
NAMPT	0.034	1771
NCOA2	0.034	1771
NDRG1	0.034	1771
NOP56P2	0.034	1771
NRCAM	0.034	1771
OC90	0.034	1771
PEX2	0.034	1771
PHF20L1	0.034	1771
PI15	0.034	1771
PIGCP2	0.034	1771
PIK3CG	0.034	1771
PKIA	0.034	1771
PKIA-AS1	0.034	1771
PKMP4	0.034	1771
PLAA	0.034	1771
PNPLA8	0.034	1771
PRDM14	0.034	1771
PRKAR2B	0.034	1771
PRKRIRP7	0.034	1771
PVT1	0.034	1771
RDH10	0.034	1771
RDH10-AS1	0.034	1771
RMRPP5	0.034	1771
RN7SKP120	0.034	1771
RN7SKP206	0.034	1771
RN7SKP226	0.034	1771
RN7SKP29	0.034	1771
RN7SL100P	0.034	1771
RN7SL107P	0.034	1771
RN7SL151P	0.034	1771
RN7SL19P	0.034	1771
RN7SL203P	0.034	1771
RN7SL308P	0.034	1771
RN7SL41P	0.034	1771
RN7SL675P	0.034	1771
RN7SL760P	0.034	1771
RNA5SP236	0.034	1771
RNA5SP270	0.034	1771
RNA5SP271	0.034	1771
RNA5SP280	0.034	1771
RNU1-101P	0.034	1771
RNU1-106P	0.034	1771
RNU11-6P	0.034	1771
RNU2-54P	0.034	1771
RNU2-71P	0.034	1771
RNU4-25P	0.034	1771
RNU4-26P	0.034	1771
RNU6-1197P	0.034	1771
RNU6-1213P	0.034	1771
RNU6-1220P	0.034	1771
RNU6-1255P	0.034	1771
RNU6-1300P	0.034	1771
RNU6-285P	0.034	1771
RNU6-392P	0.034	1771
RNU7-174P	0.034	1771
RNU7-181P	0.034	1771
RNU7-20P	0.034	1771
RNU7-85P	0.034	1771
RNY3P14	0.034	1771
RPL3P8	0.034	1771
RPL3P9	0.034	1771
RPL7	0.034	1771
RPL7P32	0.034	1771
RPS20P20	0.034	1771
RPS20P21	0.034	1771
RPS3AP32	0.034	1771
RPSAP47	0.034	1771
SBSPON	0.034	1771
SDCBPP2	0.034	1771
SLA	0.034	1771
SLC24A2	0.034	1771
SLC25A51P3	0.034	1771
SLC26A3	0.034	1771
SLC26A4	0.034	1771
SLC26A4-AS1	0.034	1771
SLCO5A1	0.034	1771
ST13P6	0.034	1771
ST3GAL1	0.034	1771
STAU2	0.034	1771
STAU2-AS1	0.034	1771
STMN2	0.034	1771
SULF1	0.034	1771
SUMO2P2	0.034	1771
SUMO2P20	0.034	1771
TCEB1	0.034	1771
TEK	0.034	1771
TERF1	0.034	1771
TG	0.034	1771
THAP5	0.034	1771
TMEM70	0.034	1771
TMEM71	0.034	1771
TPD52	0.034	1771
TRAM1	0.034	1771
TRAPPC2P2	0.034	1771
TRPA1	0.034	1771
TUBB8P1	0.034	1771
TUSC1	0.034	1771
UBA52P6	0.034	1771
UBE2W	0.034	1771
VENTXP6	0.034	1771
WBP1LP2	0.034	1771
WISP1	0.034	1771
[truncated: 597 more rows]

## Sheet: CE results, practice
Gene	CE Score	Rank
FOXP2	0.248	1
EGR1	0.246	2
FOS	0.147	3
DRD1	0.097	4
DUSP1	0.09	5
MXI1	0.09	6
SEC24B	0.089	7
CFI	0.088	8
EGF	0.088	8
GAR1	0.088	8
SNCA	0.084	11
DNAJB5	0.076	12
SYT4	0.076	12
Dopamine	0.076	14
ARC	0.076	15
BDNF	0.076	15
DOPEY2	0.071	17
FBXO7	0.071	17
ODC1	0.071	17
BLOC1S2	0.071	20
CCDC186	0.071	20
CNNM1	0.071	20
DUSP5	0.071	20
EIF4E	0.071	20
MAPK10	0.071	20
MGEA5	0.071	20
SORBS1	0.071	20
UBE2D3	0.071	20
WAPL	0.071	20
ATRNL1	0.07	30
EXOC6	0.07	30
NUDT9	0.07	30
ATOH1	0.069	33
BMPR1B	0.069	33
CASP6	0.069	33
CCDC109B	0.069	33
CDC42P4	0.069	33
GRID2	0.069	33
HIGD1AP14	0.069	33
HMGB3P15	0.069	33
HPGDS	0.069	33
KRT19P3	0.069	33
LRIT3	0.069	33
PDHA2	0.069	33
PLA2G12A	0.069	33
RNA5SP164	0.069	33
RNU6-1059P	0.069	33
RNU6-35P	0.069	33
RPL30P6	0.069	33
RRH	0.069	33
SETP20	0.069	33
SMARCAD1	0.069	33
UNC5C	0.069	33
Cortisol	0.063	54
PENK	0.058	55
EBAG9	0.058	56
H3F3A	0.058	56
HNRNPH3	0.058	56
PRKAR1A	0.058	56
ACTG1	0.058	60
ACTR3	0.057	61
ANKRD17	0.057	61
ARPC1A	0.057	61
BCAS3	0.057	61
BMI1	0.057	61
BNIP3L	0.057	61
BSDC1	0.057	61
C11orf74	0.057	61
CALB1	0.057	61
CBARP	0.057	61
CELF2	0.057	61
CHST1	0.057	61
CLASP2	0.057	61
CLPTM1	0.057	61
DDX3X	0.057	61
DEGS1	0.057	61
DEK	0.057	61
DGKI	0.057	61
FBXO28	0.057	61
FMN2	0.057	61
FOSL2	0.057	61
GRIN2B	0.057	61
HINT3	0.057	61
HIVEP2	0.057	61
HMGB3	0.057	61
HMGN5	0.057	61
HSF2	0.057	61
HSP90B1	0.057	61
IRF2BP2	0.057	61
IRS2	0.057	61
JMJD6	0.057	61
LONRF1	0.057	61
MAN2B2	0.057	61
MAPRE1	0.057	61
MITF	0.057	61
MOSPD2	0.057	61
MPC2	0.057	61
MTMR2	0.057	61
NCL	0.057	61
NTRK2	0.057	61
PDIA3	0.057	61
PKIA	0.057	61
PLCB1	0.057	61
PPP4R3B	0.057	61
R3HDM2	0.057	61
RAB35	0.057	61
RBM5	0.057	61
RBM6	0.057	61
RIMS1	0.057	61
RIMS2	0.057	61
SAFB	0.057	61
SCN3B	0.057	61
SDF2L1	0.057	61
SHC3	0.057	61
SIK2	0.057	61
SLC25A46	0.057	61
SREK1	0.057	61
SREK1IP1	0.057	61
STRN3	0.057	61
SUN1	0.057	61
TCERG1	0.057	61
TEF	0.057	61
TGFB2	0.057	61
TIMP3	0.057	61
TMED10	0.057	61
TRIM37	0.057	61
TTC32	0.057	61
UBE2E2	0.057	61
UBP1	0.057	61
VLDLR	0.057	61
XBP1	0.057	61
YTHDF3	0.057	61
TAC1	0.057	133
HSP90AA1	0.057	134
Testosterone	0.056	135
ZGRF1	0.056	136
AP1AR	0.055	137
LARP7	0.055	137
NDST4	0.055	137
CHD9	0.053	140
CLIC3	0.053	140
ACTA2	0.052	142
AIMP1	0.052	142
ARL3	0.052	142
BORCS7	0.052	142
BTAF1	0.052	142
C10orf2	0.052	142
CHUK	0.052	142
CPEB3	0.052	142
DNAJB14	0.052	142
DNMBP	0.052	142
FRAT1	0.052	142
GSTO1	0.052	142
GSTO2	0.052	142
H2AFZ	0.052	142
LAMTOR3	0.052	142
LCOR	0.052	142
MARCH5	0.052	142
MORN4	0.052	142
NOLC1	0.052	142
NSMCE4A	0.052	142
PANK1	0.052	142
PDCD4	0.052	142
PPP3CA	0.052	142
PPRC1	0.052	142
PTEN	0.052	142
R3HCC1L	0.052	142
SEMA4G	0.052	142
TET2	0.052	142
TIAL1	0.052	142
TRUB1	0.052	142
UBTD1	0.052	142
VTI1A	0.052	142
ZFYVE27	0.052	142
HAUS2	0.052	175
HIST2H2BE	0.052	175
PHAX	0.052	175
PLIN5	0.052	175
OSBP2	0.051	179
YBX3	0.051	179
ADH1A	0.051	181
ADH1B	0.051	181
ADH1C	0.051	181
ADH6	0.051	181
ADH7	0.051	181
ADRA2A	0.051	181
ARHGAP24	0.051	181
BAG3	0.051	181
BTRC	0.051	181
CEP55	0.051	181
CNNM2	0.051	181
CUZD1	0.051	181
EIF3A	0.051	181
ENTPD1	0.051	181
FAM160B1	0.051	181
GRK5	0.051	181
HECTD2	0.051	181
HERC3	0.051	181
HTRA1	0.051	181
KCNIP2	0.051	181
KLHL8	0.051	181
LDB3	0.051	181
LIPA	0.051	181
MFSD13A	0.051	181
NPM3	0.051	181
PAPSS1	0.051	181
PCGF5	0.051	181
PLPP4	0.051	181
PPA2	0.051	181
RAP1GDS1	0.051	181
RPP30	0.051	181
SEC23IP	0.051	181
SH3PXD2A	0.051	181
SLC18A2	0.051	181
SLC25A28	0.051	181
SLIT1	0.051	181
SORCS1	0.051	181
TBCK	0.051	181
TM9SF3	0.051	181
TRMT10A	0.051	181
WDR11	0.051	181
FAM13A	0.051	222
NTS	0.04	223
CREB1	0.039	224
DRD2	0.039	224
ACTB	0.039	226
CXCL14	0.039	226
FMNL1	0.039	226
TAGLN	0.039	226
AARS2	0.039	230
ABCC5	0.039	230
ABI1	0.039	230
ABTB2	0.039	230
ACBD3	0.039	230
ACSBG2	0.039	230
ACTR6	0.039	230
ACVR1B	0.039	230
ADCK3	0.039	230
AGGF1	0.039	230
AIG1	0.039	230
AKIRIN2	0.039	230
AMFR	0.039	230
AMMECR1	0.039	230
ANAPC13	0.039	230
ANKDD1A	0.039	230
ARF6	0.039	230
ARGLU1	0.039	230
ARID5B	0.039	230
ARIH2	0.039	230
ARL4C	0.039	230
ARL5B	0.039	230
ARMC1	0.039	230
ARNTL	0.039	230
ARPP19	0.039	230
ARRDC3	0.039	230
ASAP1	0.039	230
ASF1A	0.039	230
ASIC1	0.039	230
ATG13	0.039	230
ATL2	0.039	230
ATP9B	0.039	230
B3GALT2	0.039	230
B4GALNT4	0.039	230
BAIAP2	0.039	230
BBS10	0.039	230
BBX	0.039	230
BEND5	0.039	230
BHLHE40	0.039	230
BHLHE41	0.039	230
BRD3	0.039	230
BTBD1	0.039	230
BTF3L4	0.039	230
BZW2	0.039	230
C11orf58	0.039	230
C14orf159	0.039	230
C18orf21	0.039	230
C2CD5	0.039	230
C5orf30	0.039	230
C7orf55-LUC7L2	0.039	230
CA7	0.039	230
CABIN1	0.039	230
CABP1	0.039	230
CACNB4	0.039	230
CAMSAP2	0.039	230
CAPZB	0.039	230
CCDC167	0.039	230
CCDC88A	0.039	230
CCDC88B	0.039	230
CCT2	0.039	230
CCT8	0.039	230
CD164	0.039	230
CD38	0.039	230
CDC37L1	0.039	230
CDH11	0.039	230
CH507-9B2.9	0.039	230
CHCHD4	0.039	230
CHD2	0.039	230
CHST11	0.039	230
CNKSR2	0.039	230
CNN3	0.039	230
CNTNAP2	0.039	230
COL4A3BP	0.039	230
CREBRF	0.039	230
CRELD2	0.039	230
CRTC1	0.039	230
CRY1	0.039	230
CSNK1E	0.039	230
CSNK1G2	0.039	230
CTBP1	0.039	230
CTCF	0.039	230
CTGF	0.039	230
CUL4B	0.039	230
CYGB	0.039	230
DAP	0.039	230
DDX24	0.039	230
DENND5B	0.039	230
DEPTOR	0.039	230
DGKZ	0.039	230
DLG1	0.039	230
DLGAP2	0.039	230
DLX1	0.039	230
DMAP1	0.039	230
DNAJA1	0.039	230
DNAJA4	0.039	230
DNAJB11	0.039	230
DNAJC3	0.039	230
DPH1	0.039	230
DTNBP1	0.039	230
DUSP4	0.039	230
DUSP6	0.039	230
EEF1A1	0.039	230
EGR2	0.039	230
EHMT1	0.039	230
EIF2S3	0.039	230
EIF3I	0.039	230
EIF4G3	0.039	230
EIF5	0.039	230
EIF5A2	0.039	230
EMC3	0.039	230
EMC6	0.039	230
EPC1	0.039	230
ERCC8	0.039	230
ERP29	0.039	230
ERRFI1	0.039	230
EXT2	0.039	230
EYA1	0.039	230
FADS2	0.039	230
FAF2	0.039	230
FAM117B	0.039	230
FAM131A	0.039	230
FAM43A	0.039	230
FAM84A	0.039	230
FAM8A1	0.039	230
FBXL3	0.039	230
FBXL5	0.039	230
FBXL6	0.039	230
FCF1	0.039	230
FEZ1	0.039	230
FGD3	0.039	230
FGD4	0.039	230
FHL2	0.039	230
FNDC4	0.039	230
FOXG1	0.039	230
FRMD3	0.039	230
FRMPD4	0.039	230
FSCN1	0.039	230
FXR1	0.039	230
GAD2	0.039	230
GALNT10	0.039	230
GARS	0.039	230
GAS1	0.039	230
GATAD1	0.039	230
GBAS	0.039	230
GFER	0.039	230
GFM2	0.039	230
GK	0.039	230
GOLGB1	0.039	230
GPATCH8	0.039	230
GRAMD1B	0.039	230
GRIA1	0.039	230
GSPT1	0.039	230
GSPT2	0.039	230
GTPBP1	0.039	230
GTPBP2	0.039	230
H3F3B	0.039	230
HDHD2	0.039	230
HEBP2	0.039	230
HECA	0.039	230
HERC4	0.039	230
HMG20A	0.039	230
HMGN3	0.039	230
HNRNPDL	0.039	230
HNRNPH1	0.039	230
HOMER1	0.039	230
HS6ST1	0.039	230
HSD17B12	0.039	230
HSPD1	0.039	230
HSPH1	0.039	230
HUNK	0.039	230
HYOU1	0.039	230
ID2	0.039	230
IL1R2	0.039	230
ILK	0.039	230
IMP3	0.039	230
ING5	0.039	230
INO80C	0.039	230
INSIG1	0.039	230
INSR	0.039	230
INTS6	0.039	230
IPO7	0.039	230
ITPKA	0.039	230
JARID2	0.039	230
JMJD8	0.039	230
JMY	0.039	230
JOSD1	0.039	230
KCNAB2	0.039	230
KCNJ3	0.039	230
KCNS2	0.039	230
KCTD15	0.039	230
KCTD21	0.039	230
KCTD8	0.039	230
KDM2B	0.039	230
KDM6A	0.039	230
KDM7A	0.039	230
KIAA0586	0.039	230
KIAA1462	0.039	230
KIAA1549L	0.039	230
KIAA2022	0.039	230
KIF5B	0.039	230
KLHDC4	0.039	230
KLHL2	0.039	230
LARGE	0.039	230
LASP1	0.039	230
LDHD	0.039	230
LDLRAD4	0.039	230
LFNG	0.039	230
LMBRD1	0.039	230
LNX2	0.039	230
LONP1	0.039	230
LONRF2	0.039	230
LONRF3	0.039	230
LRCH1	0.039	230
LRRN3	0.039	230
LRRTM2	0.039	230
LSM12	0.039	230
LUC7L2	0.039	230
MACF1	0.039	230
MAF	0.039	230
MAFF	0.039	230
MAFK	0.039	230
MAGI2	0.039	230
MAMLD1	0.039	230
MAN1B1	0.039	230
MAPK1IP1L	0.039	230
MAPK8IP1	0.039	230
MAT2A	0.039	230
MBNL2	0.039	230
MDH2	0.039	230
MEAF6	0.039	230
MED10	0.039	230
MED13L	0.039	230
METTL9	0.039	230
MGA	0.039	230
MINA	0.039	230
MIR128-1	0.039	230
MKL2	0.039	230
MLLT10	0.039	230
MOB1B	0.039	230
MPV17	0.039	230
MRAS	0.039	230
MRPL27	0.039	230
MRPL36	0.039	230
MRPS18A	0.039	230
MSH3	0.039	230
MSH6	0.039	230
MTF2	0.039	230
MTNR1A	0.039	230
MYEF2	0.039	230
MYO5A	0.039	230
NAA25	0.039	230
NAP1L1	0.039	230
NASP	0.039	230
NCOA3	0.039	230
NCOA7	0.039	230
NDEL1	0.039	230
NDUFS5	0.039	230
NEDD4	0.039	230
NELL2	0.039	230
NETO1	0.039	230
NFYA	0.039	230
NGEF	0.039	230
NIT2	0.039	230
NLGN1	0.039	230
NLK	0.039	230
NOL6	0.039	230
NOL8	0.039	230
NPY	0.039	230
NR1D2	0.039	230
NR2C2	0.039	230
NR2F2	0.039	230
NR4A1	0.039	230
NR4A3	0.039	230
NRG2	0.039	230
NSMAF	0.039	230
NT5DC1	0.039	230
NUCB2	0.039	230
NUCKS1	0.039	230
NUFIP2	0.039	230
NUP88	0.039	230
NUS1	0.039	230
OAZ1	0.039	230
OGT	0.039	230
PAIP1	0.039	230
PAK7	0.039	230
PAM	0.039	230
PCDH10	0.039	230
PCOLCE2	0.039	230
PCSK1	0.039	230
PDCD10	0.039	230
PDCD6IP	0.039	230
PDGFB	0.039	230
PDIA4	0.039	230
PDXK	0.039	230
PELI1	0.039	230
PIGT	0.039	230
PIK3R1	0.039	230
PISD	0.039	230
PLAA	0.039	230
PLEKHG1	0.039	230
PLK2	0.039	230
PLPP7	0.039	230
PNLDC1	0.039	230
POLR1D	0.039	230
PPP2R2A	0.039	230
PPP4R4	0.039	230
PRKAA2	0.039	230
PRKRIP1	0.039	230
PRRG3	0.039	230
PSIP1	0.039	230
PSMA3	0.039	230
PSMD10	0.039	230
PSMD2	0.039	230
PSMF1	0.039	230
PSPC1	0.039	230
PTCH1	0.039	230
PTPN12	0.039	230
PTPN5	0.039	230
PTPRJ	0.039	230
PUM2	0.039	230
R3HDM1	0.039	230
RAB11FIP3	0.039	230
RAB32	0.039	230
RAD51	0.039	230
RALGAPB	0.039	230
RANBP2	0.039	230
RAP2A	0.039	230
RBBP6	0.039	230
RBFOX1	0.039	230
RCAN2	0.039	230
RDH10	0.039	230
RELT	0.039	230
REV3L	0.039	230
RGL1	0.039	230
RGPD1	0.039	230
RGS4	0.039	230
RHOB	0.039	230
RMND1	0.039	230
RNF145	0.039	230
RNF170	0.039	230
RNF19B	0.039	230
RNPC3	0.039	230
ROCK2	0.039	230
ROMO1	0.039	230
RPS6	0.039	230
RRP15	0.039	230
RRP9	0.039	230
RUFY3	0.039	230
RUNX1T1	0.039	230
SAR1A	0.039	230
SEC11C	0.039	230
SERPINB8	0.039	230
SERTAD4	0.039	230
SETD1B	0.039	230
SETD6	0.039	230
SFPQ	0.039	230
SGK1	0.039	230
SHISA5	0.039	230
SIRT1	0.039	230
SLC1A1	0.039	230
SLC25A25	0.039	230
SLC25A5	0.039	230
SLC30A4	0.039	230
SLC38A2	0.039	230
SLC6A1	0.039	230
SLC6A6	0.039	230
SLC7A14	0.039	230
SLC9A7	0.039	230
SLTM	0.039	230
SMAD7	0.039	230
SMARCA5	0.039	230
SMC5	0.039	230
SNRPA1	0.039	230
SOX4	0.039	230
SPATA20	0.039	230
SPCS3	0.039	230
SRFBP1	0.039	230
SRRM3	0.039	230
SRSF10	0.039	230
SS18L1	0.039	230
SSBP1	0.039	230
ST3GAL3	0.039	230
STARD5	0.039	230
STRA13	0.039	230
STRIP1	0.039	230
SULF2	0.039	230
SUN2	0.039	230
SYNCRIP	0.039	230
SYNE1	0.039	230
SYTL4	0.039	230
TAF4	0.039	230
TAGLN3	0.039	230
TARDBP	0.039	230
TBC1D15	0.039	230
TBL1X	0.039	230
TBL1XR1	0.039	230
TCTE1	0.039	230
TDG	0.039	230
TFDP1	0.039	230
TGFBR1	0.039	230
TIPARP	0.039	230
TLK1	0.039	230
TLN2	0.039	230
TMEM106B	0.039	230
TMEM120B	0.039	230
TMEM60	0.039	230
TMEM8B	0.039	230
TMX2	0.039	230
TNPO1	0.039	230
TOP1	0.039	230
TPM1	0.039	230
TPRKB	0.039	230
TRA2A	0.039	230
TRAPPC10	0.039	230
TRIM63	0.039	230
TRIOBP	0.039	230
TRIP13	0.039	230
TSC22D3	0.039	230
TSPAN12	0.039	230
TSR1	0.039	230
TTC33	0.039	230
TTC39C	0.039	230
TTC8	0.039	230
TXLNA	0.039	230
UACA	0.039	230
UAP1L1	0.039	230
UBAP2	0.039	230
UBE2A	0.039	230
UBE2W	0.039	230
UBE3B	0.039	230
UBXN4	0.039	230
UFM1	0.039	230
UPB1	0.039	230
URB1	0.039	230
USP39	0.039	230
USP4	0.039	230
VCL	0.039	230
VPS18	0.039	230
WASH1	0.039	230
WDR1	0.039	230
WDR37	0.039	230
YARS	0.039	230
YPEL1	0.039	230
YPEL4	0.039	230
YRDC	0.039	230
YTHDC1	0.039	230
ZBTB26	0.039	230
ZBTB44	0.039	230
ZBTB8OS	0.039	230
ZC3H14	0.039	230
ZC3H7B	0.039	230
ZDHHC17	0.039	230
ZMAT4	0.039	230
ZNF326	0.039	230
ZNF362	0.039	230
ZNF831	0.039	230
ACTG2	0.039	686
ADPRHL2	0.039	686
AGTPBP1	0.039	686
ANP32B	0.039	686
ATXN2	0.039	686
BBS2	0.039	686
BLM	0.039	686
CDKL5	0.039	686
CSRNP3	0.039	686
DACH1	0.039	686
DDX21	0.039	686
DNAJB9	0.039	686
FAM65A	0.039	686
FLT1	0.039	686
FOXQ1	0.039	686
GNG3	0.039	686
GRSF1	0.039	686
GTF2IRD1	0.039	686
ING1	0.039	686
IRS4	0.039	686
KDM1B	0.039	686
KIAA1107	0.039	686
LIN52	0.039	686
LLPH	0.039	686
LYRM2	0.039	686
MKKS	0.039	686
MPHOSPH10	0.039	686
NAA15	0.039	686
NUP62CL	0.039	686
OTUD7A	0.039	686
PAPD4	0.039	686
PDE4B	0.039	686
PIM3	0.039	686
PLPPR1	0.039	686
PNPT1	0.039	686
PRKCA	0.039	686
PTBP2	0.039	686
RABEPK	0.039	686
RAP1B	0.039	686
RORA	0.039	686
SERTAD2	0.039	686
SETD9	0.039	686
SIPA1L1	0.039	686
SNX10	0.039	686
TMEM121	0.039	686
TRIM9	0.039	686
TRPV1	0.039	686
TXNDC12	0.039	686
UAP1	0.039	686
UNC80	0.039	686
WBP11	0.039	686
WBP2	0.039	686
YPEL5	0.039	686
ZFHX4	0.039	686
ZNF827	0.039	686
ZNF830	0.039	686
POLE4	0.038	742
RMND5A	0.038	742
ARHGEF9	0.038	744
CACYBP	0.038	744
DNAJB4	0.038	744
HSPA2	0.038	744
JUN	0.038	744
NEUROD6	0.038	744
SHFM1	0.038	744
STARD7	0.038	744
ZBTB18	0.038	744
AR	0.038	753
MAP2K1	0.038	754
MAP2K2	0.038	754
MAPK1	0.038	754
MAPK3	0.038	754
ADAM17	0.038	758
AFF2	0.038	758
AMD1	0.038	758
AMPH	0.038	758
APCDD1	0.038	758
BDH1	0.038	758
CACNA1G	0.038	758
CAMTA1	0.038	758
CAPZA1	0.038	758
CCDC73	0.038	758
CKAP2	0.038	758
CNDP2	0.038	758
COPE	0.038	758
CREBBP	0.038	758
CRIM1	0.038	758
DDOST	0.038	758
DENR	0.038	758
DLGAP1	0.038	758
DMD	0.038	758
DNAJC6	0.038	758
DNAJC7	0.038	758
DOK6	0.038	758
DTNA	0.038	758
DVL3	0.038	758
ENAH	0.038	758
EPAS1	0.038	758
EPHA10	0.038	758
ETNK1	0.038	758
FAM13C	0.038	758
FAM162A	0.038	758
FARP1	0.038	758
FAU	0.038	758
FUBP1	0.038	758
GLB1L3	0.038	758
GPD1L	0.038	758
GRIA3	0.038	758
HNRNPA3	0.038	758
HNRNPM	0.038	758
HSPA5	0.038	758
HSPA8	0.038	758
IDNK	0.038	758
IFT74	0.038	758
KATNAL1	0.038	758
KCNMA1	0.038	758
MAPK6	0.038	758
MATR3	0.038	758
MID1IP1	0.038	758
MIR124-1	0.038	758
MIR124-2	0.038	758
MIR124-3	0.038	758
NFIL3	0.038	758
NFX1	0.038	758
NMD3	0.038	758
NOD1	0.038	758
NOP14	0.038	758
NPAS2	0.038	758
NRCAM	0.038	758
PARN	0.038	758
PCF11	0.038	758
PER3	0.038	758
PEX12	0.038	758
PHF14	0.038	758
PHF24	0.038	758
PIGG	0.038	758
PNISR	0.038	758
PNN	0.038	758
PPME1	0.038	758
PTGES2	0.038	758
RPGR	0.038	758
RPL18	0.038	758
RUFY1	0.038	758
SCN8A	0.038	758
SIGMAR1	0.038	758
SLC12A5	0.038	758
SLC25A22	0.038	758
SMARCA2	0.038	758
SOX3	0.038	758
SRSF11	0.038	758
TIGD5	0.038	758
TMCO3	0.038	758
UNC13A	0.038	758
URM1	0.038	758
USP34	0.038	758
VPS35	0.038	758
YEATS2	0.038	758
YME1L1	0.038	758
MPZL1	0.037	844
GABRG2	0.037	845
ALPK1	0.036	846
ANK2	0.036	846
C4orf32	0.036	846
CCDC34P1	0.036	846
CIR1P2	0.036	846
ELOVL6	0.036	846
ENPEP	0.036	846
HSBP1P2	0.036	846
MIR302A	0.036	846
MIR302B	0.036	846
MIR302C	0.036	846
MIR302D	0.036	846
MIR367	0.036	846
MIR577	0.036	846
MRPS33P3	0.036	846
NEUROG2	0.036	846
OSTCP4	0.036	846
RN7SL275P	0.036	846
RN7SL808P	0.036	846
RNU6-205P	0.036	846
RPL23AP94	0.036	846
RPL7AP30	0.036	846
RPL7L1P13	0.036	846
RTEL1P1	0.036	846
TIFA	0.036	846
TOX4P1	0.036	846
TUBB8P3	0.036	846
UGT8	0.036	846
WRBP1	0.036	846
ZBED1P1	0.036	846
ZNF969P	0.036	846
ABI3	0.033	877
ADGRG1	0.033	877
ADIPOR1	0.033	877
ADRB2	0.033	877
AHSP	0.033	877
ALAS2	0.033	877
ANKRD44	0.033	877
ARHGAP26	0.033	877
ASCC2	0.033	877
CCR4	0.033	877
CD160	0.033	877
CD24	0.033	877
CLDND2	0.033	877
CLN8	0.033	877
CNPY3	0.033	877
CTSW	0.033	877
CX3CR1	0.033	877
CYTH4	0.033	877
DCAF12	0.033	877
DCAF16	0.033	877
FAM212B	0.033	877
FGFBP2	0.033	877
FTH1	0.033	877
GMPR	0.033	877
GNLY	0.033	877
GSTTP2	0.033	877
GYPB	0.033	877
GYPE	0.033	877
GZMH	0.033	877
HBD	0.033	877
HDC	0.033	877
HEMGN	0.033	877
HOPX	0.033	877
HSH2D	0.033	877
LOC100128274	0.033	877
MB21D1	0.033	877
MIR181A2HG	0.033	877
MYL4	0.033	877
NBPF9	0.033	877
NUP43	0.033	877
PIP4K2A	0.033	877
PLAUR	0.033	877
PLEKHF1	0.033	877
POM121L8P	0.033	877
PPP2R3A	0.033	877
PRO0628	0.033	877
RHOC	0.033	877
RNA18S5	0.033	877
RNF213	0.033	877
SELENBP1	0.033	877
SLC27A3	0.033	877
SLC4A1	0.033	877
SLC4A5	0.033	877
SRXN1	0.033	877
TRMT2B	0.033	877
TRPM6	0.033	877
UQCRBP1	0.033	877
YBX1	0.033	877
ZNF223	0.033	877
ABCC2	0.033	936
ABCG2	0.033	936
ABLIM1	0.033	936
ABT1P1	0.033	936
ACSL5	0.033	936
ACSM6	0.033	936
ACTA2-AS1	0.033	936
ACTR1A	0.033	936
ACTR3BP4	0.033	936
ACTR6P1	0.033	936
ADD3	0.033	936
ADD3-AS1	0.033	936
ADH4	0.033	936
ADH5	0.033	936
ADIRF	0.033	936
ADIRF-AS1	0.033	936
ADRB1	0.033	936
AFAP1L2	0.033	936
AFF1	0.033	936
AGAP11	0.033	936
ALDH18A1	0.033	936
ANKRD1	0.033	936
ANKRD2	0.033	936
ANKRD22	0.033	936
ARHGAP19	0.033	936
ARHGAP19-SLIT1	0.033	936
ARHGEF38	0.033	936
ARHGEF38-IT1	0.033	936
ARL5AP2	0.033	936
ARMS2	0.033	936
AS3MT	0.033	936
ATAD1	0.033	936
ATE1	0.033	936
ATE1-AS1	0.033	936
ATP5EP1	0.033	936
AVPI1	0.033	936
BANK1	0.033	936
BBIP1	0.033	936
BDH2	0.033	936
BLNK	0.033	936
BMPR1A	0.033	936
BMPR1B-AS1	0.033	936
BMS1P3	0.033	936
BORCS7-ASMT	0.033	936
BTBD16	0.033	936
BTBD7P2	0.033	936
BTF3P13	0.033	936
BTF3P15	0.033	936
C10orf12	0.033	936
C10orf120	0.033	936
C10orf131	0.033	936
C10orf62	0.033	936
C10orf76	0.033	936
C10orf82	0.033	936
C10orf88	0.033	936
C10orf95	0.033	936
C4orf17	0.033	936
C4orf36	0.033	936
CACUL1	0.033	936
CALHM1	0.033	936
CALHM2	0.033	936
CALHM3	0.033	936
CASC2	0.033	936
CASP7	0.033	936
CC2D2B	0.033	936
CCDC172	0.033	936
CCNJ	0.033	936
CCSER1	0.033	936
CENPE	0.033	936
CFAP43	0.033	936
CFAP58	0.033	936
CFAP58-AS1	0.033	936
CFL1P1	0.033	936
CH25H	0.033	936
CHCHD2P7	0.033	936
CISD2	0.033	936
COL17A1	0.033	936
COL25A1	0.033	936
COX15	0.033	936
COX7A2P2	0.033	936
CPN1	0.033	936
CRTAC1	0.033	936
CRYZP2	0.033	936
CTBP2P2	0.033	936
CTSLP1	0.033	936
CUEDC2	0.033	936
CUTC	0.033	936
CWF19L1	0.033	936
CXXC4	0.033	936
CYP17A1	0.033	936
CYP17A1-AS1	0.033	936
CYP26A1	0.033	936
CYP26C1	0.033	936
CYP2C18	0.033	936
CYP2C19	0.033	936
CYP2C58P	0.033	936
CYP2C59P	0.033	936
CYP2C60P	0.033	936
CYP2C8	0.033	936
CYP2C9	0.033	936
CYP2U1	0.033	936
DAPP1	0.033	936
DCLRE1A	0.033	936
DDIT4L	0.033	936
DDX18P6	0.033	936
DDX3P3	0.033	936
DKK2	0.033	936
DMBT1	0.033	936
DMBT1P1	0.033	936
DMP1	0.033	936
DNMBP-AS1	0.033	936
DNTT	0.033	936
DPCD	0.033	936
DSPP	0.033	936
DUTP8	0.033	936
DYNLL1P6	0.033	936
EBAG9P1	0.033	936
EEF1A1P9	0.033	936
EIF2S2P3	0.033	936
EIF4A1P8	0.033	936
ELOVL3	0.033	936
EMCN	0.033	936
EMX2	0.033	936
EMX2OS	0.033	936
ENO4	0.033	936
ENTPD1-AS1	0.033	936
ENTPD7	0.033	936
ERLIN1	0.033	936
ETNPPL	0.033	936
EXOC7P1	0.033	936
EXOSC1	0.033	936
FAF2P1	0.033	936
FAM13A-AS1	0.033	936
FAM177A1P1	0.033	936
FAM204A	0.033	936
FAM24A	0.033	936
FAM24B	0.033	936
FAM25A	0.033	936
FAM35A	0.033	936
FAM45A	0.033	936
FAS	0.033	936
FBXL15	0.033	936
FBXW4	0.033	936
FFAR4	0.033	936
FGF8	0.033	936
FGFBP3	0.033	936
FGFR2	0.033	936
FRA10AC1	0.033	936
FRAT2	0.033	936
GAPDHP28	0.033	936
GAPDHP60	0.033	936
GBF1	0.033	936
GFRA1	0.033	936
GIMD1	0.033	936
GLUD1	0.033	936
GOLGA7B	0.033	936
GOT1	0.033	936
GPAM	0.033	936
GPRIN3	0.033	936
GRID1	0.033	936
GRID1-AS1	0.033	936
GRK5-IT1	0.033	936
GSTCD	0.033	936
GUCY2GP	0.033	936
HABP2	0.033	936
HADH	0.033	936
HDAC1P1	0.033	936
HELLS	0.033	936
HERC5	0.033	936
HERC6	0.033	936
HHEX	0.033	936
HIF1AN	0.033	936
HMGB3P5	0.033	936
HMGB3P8	0.033	936
HMGN2P35	0.033	936
HOGA1	0.033	936
HPS1	0.033	936
HPS6	0.033	936
HPSE2	0.033	936
HSD17B11	0.033	936
HSD17B13	0.033	936
HSP90AB3P	0.033	936
HSPA12A	0.033	936
HTR7	0.033	936
IBSP	0.033	936
IDE	0.033	936
IFIT1	0.033	936
IFIT1B	0.033	936
IFIT2	0.033	936
IFIT3	0.033	936
IFIT5	0.033	936
IFIT6P	0.033	936
IKZF5	0.033	936
INA	0.033	936
INPP5F	0.033	936
INTS12	0.033	936
ITPRIP	0.033	936
KAZALD1	0.033	936
KCNIP2-AS1	0.033	936
KCNK18	0.033	936
KIF11	0.033	936
KIF20B	0.033	936
KLLN	0.033	936
KRT19P6	0.033	936
KRT8P38	0.033	936
KRT8P46	0.033	936
LBX1	0.033	936
LBX1-AS1	0.033	936
LDB1	0.033	936
LDHAP5	0.033	936
LEF1	0.033	936
LEF1-AS1	0.033	936
LGI1	0.033	936
LINC00502	0.033	936
LINC00863	0.033	936
LINC00864	0.033	936
LINC00865	0.033	936
LINC00866	0.033	936
LINC00867	0.033	936
LINC01153	0.033	936
LINC01216	0.033	936
LINC01217	0.033	936
LINC01218	0.033	936
LINC01374	0.033	936
LINC01375	0.033	936
LINC01435	0.033	936
LINC01475	0.033	936
LINC01514	0.033	936
LINC01519	0.033	936
LINC01520	0.033	936
LINC01561	0.033	936
LIPF	0.033	936
LIPJ	0.033	936
LIPK	0.033	936
LIPM	0.033	936
LIPN	0.033	936
LOXL4	0.033	936
LRRC37A15P	0.033	936
LZTS2	0.033	936
MANBA	0.033	936
MAPKAPK5P1	0.033	936
MARCKSL1P1	0.033	936
MARK2P9	0.033	936
MARVELD1	0.033	936
MCMBP	0.033	936
MED6P1	0.033	936
MEPE	0.033	936
METAP1	0.033	936
MINPP1	0.033	936
MIR107	0.033	936
MIR1255A	0.033	936
MIR1287	0.033	936
MIR1307	0.033	936
MIR146B	0.033	936
MIR2110	0.033	936
MIR3157	0.033	936
MIR3158-1	0.033	936
MIR3158-2	0.033	936
MIR346	0.033	936
MIR3663	0.033	936
MIR3663HG	0.033	936
MIR3684	0.033	936
MIR3941	0.033	936
MIR4295	0.033	936
MIR4452	0.033	936
MIR4482	0.033	936
MIR4679-1	0.033	936
MIR4679-2	0.033	936
MIR4680	0.033	936
MIR4681	0.033	936
MIR4682	0.033	936
MIR4685	0.033	936
MIR548E	0.033	936
MIR5705	0.033	936
MIR576	0.033	936
MIR607	0.033	936
MIR608	0.033	936
MIR609	0.033	936
MIR6507	0.033	936
MIR6715A	0.033	936
MIR6715B	0.033	936
MIR8066	0.033	936
MIR936	0.033	936
MMRN1	0.033	936
MMRN2	0.033	936
MMS19	0.033	936
MRPL43	0.033	936
MTND1P19	0.033	936
MTND4P19	0.033	936
MTND4P20	0.033	936
MTND5P5	0.033	936
MTTP	0.033	936
MYOF	0.033	936
NACAP2	0.033	936
NANOGP6	0.033	936
NANOS1	0.033	936
NAP1L5	0.033	936
NDUFB8	0.033	936
NDUFS5P4	0.033	936
NEURL1	0.033	936
NEURL1-AS1	0.033	936
NFKB1	0.033	936
NFKB2	0.033	936
NHLRC2	0.033	936
NHP2P1	0.033	936
NIP7P1	0.033	936
NKX2-3	0.033	936
NOC3L	0.033	936
NPAP1P3	0.033	936
NPM1P25	0.033	936
NPM1P26	0.033	936
NPNT	0.033	936
NRAP	0.033	936
NT5C2	0.033	936
NUTM2A	0.033	936
NUTM2A-AS1	0.033	936
NUTM2D	0.033	936
OBFC1	0.033	936
OLMALINC	0.033	936
OPALIN	0.033	936
OPN4	0.033	936
OSTC	0.033	936
PABPC1P7	0.033	936
PAPSS2	0.033	936
PAWRP1	0.033	936
PAX2	0.033	936
PCGF6	0.033	936
PCNAP1	0.033	936
PDCD11	0.033	936
PDCD4-AS1	0.033	936
PDE6C	0.033	936
PDLIM1	0.033	936
PDLIM5	0.033	936
PDZD7	0.033	936
PDZD8	0.033	936
PFN1P11	0.033	936
PGAM1	0.033	936
PHACTR2P1	0.033	936
PHB2P1	0.033	936
PHBP9	0.033	936
PI4K2A	0.033	936
PIGY	0.033	936
PIK3AP1	0.033	936
PIPSL	0.033	936
PITX3	0.033	936
PKD2	0.033	936
PKD2L1	0.033	936
PLCE1	0.033	936
PLCE1-AS1	0.033	936
PLCE1-AS2	0.033	936
PLEKHA1	0.033	936
PLEKHS1	0.033	936
PMPCAP1	0.033	936
PNLIP	0.033	936
PNLIPP1	0.033	936
PNLIPRP1	0.033	936
PNLIPRP2	0.033	936
PNLIPRP3	0.033	936
POLL	0.033	936
PPIAP19	0.033	936
PPM1K	0.033	936
PPP1R3C	0.033	936
PRDX3	0.033	936
PRLHR	0.033	936
PSD	0.033	936
PSTK	0.033	936
PTCD2P2	0.033	936
PTGES3P4	0.033	936
PTGES3P5	0.033	936
PTPN13	0.033	936
PYROXD2	0.033	936
PYURF	0.033	936
RAB11AP1	0.033	936
RAB11FIP2	0.033	936
RAC1P5	0.033	936
RAD1P1	0.033	936
RBM20	0.033	936
RBMXP4	0.033	936
RBP4	0.033	936
RCBTB2P1	0.033	936
RCC2P8	0.033	936
RGS10	0.033	936
RN7SKP143	0.033	936
RN7SKP167	0.033	936
RN7SKP238	0.033	936
RN7SKP244	0.033	936
RN7SKP248	0.033	936
RN7SKP278	0.033	936
RN7SKP28	0.033	936
RN7SKP288	0.033	936
RN7SKP96	0.033	936
RN7SL384P	0.033	936
RN7SL524P	0.033	936
RN7SL55P	0.033	936
RN7SL644P	0.033	936
RN7SL681P	0.033	936
RN7SL728P	0.033	936
RN7SL733P	0.033	936
RN7SL749P	0.033	936
RN7SL78P	0.033	936
RN7SL846P	0.033	936
RN7SL89P	0.033	936
RNA5SP322	0.033	936
RNA5SP323	0.033	936
RNA5SP324	0.033	936
RNA5SP325	0.033	936
RNA5SP326	0.033	936
RNA5SP327	0.033	936
RNLS	0.033	936
RNU1-19P	0.033	936
RNU1-36P	0.033	936
RNU11-3P	0.033	936
RNU2-43P	0.033	936
RNU2-59P	0.033	936
RNU4-5P	0.033	936
RNU5B-6P	0.033	936
RNU6-1090P	0.033	936
RNU6-1121P	0.033	936
RNU6-112P	0.033	936
RNU6-1165P	0.033	936
RNU6-1231P	0.033	936
RNU6-1274P	0.033	936
RNU6-1298P	0.033	936
RNU6-271P	0.033	936
RNU6-325P	0.033	936
RNU6-33P	0.033	936
RNU6-34P	0.033	936
RNU6-351P	0.033	936
RNU6-422P	0.033	936
RNU6-431P	0.033	936
RNU6-43P	0.033	936
RNU6-462P	0.033	936
RNU6-463P	0.033	936
RNU6-529P	0.033	936
RNU6-551P	0.033	936
RNU6-553P	0.033	936
RNU6-635P	0.033	936
RNU6-657P	0.033	936
RNU6-709P	0.033	936
RNU6-728P	0.033	936
RNU6-733P	0.033	936
RNU6-740P	0.033	936
RNU6-780P	0.033	936
RNU6-818P	0.033	936
RNU6-839P	0.033	936
RNU6-907P	0.033	936
RNU6ATAC31P	0.033	936
RNU7-149P	0.033	936
RNU7-151P	0.033	936
RNU7-165P	0.033	936
RNY3P12	0.033	936
RPARP-AS1	0.033	936
RPEL1	0.033	936
RPL12P26	0.033	936
RPL12P27	0.033	936
RPL13AP5	0.033	936
RPL13AP6	0.033	936
RPL23AP58	0.033	936
RPL23AP59	0.033	936
RPL34	0.033	936
RPL34-AS1	0.033	936
RPL5P12	0.033	936
RPL5P27	0.033	936
RPL7AP8	0.033	936
RPL7P34	0.033	936
RPL7P35	0.033	936
RPL7P36	0.033	936
RPS15AP5	0.033	936
RPS27P1	0.033	936
RPSAP34	0.033	936
RRP12	0.033	936
SCD	0.033	936
SDHCP2	0.033	936
SEC24B-AS1	0.033	936
SEC31B	0.033	936
SFR1	0.033	936
SFRP5	0.033	936
SFXN2	0.033	936
SFXN3	0.033	936
SFXN4	0.033	936
SGMS2	0.033	936
SH3PXD2A-AS1	0.033	936
SHOC2	0.033	936
SHTN1	0.033	936
sIgA	0.033	936
SLC10A6	0.033	936
SLC16A12	0.033	936
SLC16A12-AS1	0.033	936
SLC25A18P1	0.033	936
SLC35G1	0.033	936
SLC39A8	0.033	936
SLC9B1	0.033	936
SLC9B2	0.033	936
SLF2	0.033	936
SLIT1-AS1	0.033	936
SLK	0.033	936
SMARCE1P7	0.033	936
SMC3	0.033	936
SMNDC1	0.033	936
SNCA-AS1	0.033	936
SNCG	0.033	936
SNORA12	0.033	936
SNORA19	0.033	936
SNRPD2P1	0.033	936
SNRPGP12	0.033	936
SNRPGP6	0.033	936
SORCS3	0.033	936
SORCS3-AS1	0.033	936
SPARCL1	0.033	936
SPP1	0.033	936
SRP9P1	0.033	936
ST13P13	0.033	936
STAMBPL1	0.033	936
STPG2	0.033	936
STPG2-AS1	0.033	936
SUFU	0.033	936
TACC2	0.033	936
TACR3	0.033	936
TAF5	0.033	936
TAF9BP2	0.033	936
TBC1D12	0.033	936
TBCAP3	0.033	936
TCF7L2	0.033	936
TCTN3	0.033	936
TDRD1	0.033	936
TECRP1	0.033	936
TECTB	0.033	936
TET2-AS1	0.033	936
TIGD2	0.033	936
TLL2	0.033	936
TLX1	0.033	936
TLX1NB	0.033	936
TMSB4XP8	0.033	936
TNKS2	0.033	936
TNKS2-AS1	0.033	936
TOMM22P5	0.033	936
TPM4P1	0.033	936
TRIM8	0.033	936
TSPAN5	0.033	936
TXNP1	0.033	936
UBE2V1P5	0.033	936
USMG5	0.033	936
VAX1	0.033	936
VWA2	0.033	936
WBP1L	0.033	936
WDR11-AS1	0.033	936
WNT8B	0.033	936
XPNPEP1	0.033	936
XRCC6P1	0.033	936
YWHAZP5	0.033	936
ZACNP1	0.033	936
ZDHHC16	0.033	936
ZDHHC6	0.033	936
ZNF518A	0.033	936
DRD4	0.031	1490
SLC6A4	0.031	1491
Cortisone	0.031	1492
ACTH	0.029	1493
DLG4	0.021	1494
SLC17A7	0.021	1494
SRPX2	0.021	1494
OPRM1	0.02	1497
AAMP	0.02	1498
AAR2	0.02	1498
ABCB7	0.02	1498
ABCE1	0.02	1498
ABHD13	0.02	1498
ABL2	0.02	1498
ACOT7	0.02	1498
ACOX1	0.02	1498
ACSL1	0.02	1498
ACSL3	0.02	1498
ACTC1	0.02	1498
ACTN1	0.02	1498
ACTR2	0.02	1498
ACTR8	0.02	1498
ACVR2A	0.02	1498
ADAM11	0.02	1498
ADAM22	0.02	1498
ADAP1	0.02	1498
ADGRB3	0.02	1498
ADGRL2	0.02	1498
ADRM1	0.02	1498
ADSS	0.02	1498
AFAP1	0.02	1498
AFF4	0.02	1498
AGFG1	0.02	1498
AGO3	0.02	1498
AGR2	0.02	1498
AHCYL2	0.02	1498
AKAP7	0.02	1498
AKAP8	0.02	1498
AKR1B1	0.02	1498
AKTIP	0.02	1498
ALAS1	0.02	1498
ALDH3A2	0.02	1498
ALDH5A1	0.02	1498
ALG2	0.02	1498
ALKBH3	0.02	1498
ALMS1	0.02	1498
ALYREF	0.02	1498
ALYREF	0.02	1498
AMACR	0.02	1498
AMMECR1L	0.02	1498
AMOT	0.02	1498
AMOTL2	0.02	1498
ANAPC16	0.02	1498
ANAPC2	0.02	1498
ANAPC7	0.02	1498
ANKLE2	0.02	1498
ANKMY2	0.02	1498
ANKRD10	0.02	1498
ANKRD28	0.02	1498
ANKS3	0.02	1498
ANP32A	0.02	1498
ANXA11	0.02	1498
AP1S2	0.02	1498
AP2B1	0.02	1498
AP3D1	0.02	1498
AP3M1	0.02	1498
AP3M2	0.02	1498
AP4E1	0.02	1498
APH1A	0.02	1498
APOA1BP	0.02	1498
APTX	0.02	1498
AQP7	0.02	1498
AQR	0.02	1498
ARFGAP1	0.02	1498
ARHGAP39	0.02	1498
ARHGDIA	0.02	1498
ARHGEF12	0.02	1498
ARHGEF18	0.02	1498
ARHGEF2	0.02	1498
ARL14EP	0.02	1498
ARNT2	0.02	1498
ARPC2	0.02	1498
ARPC5L	0.02	1498
ARPP21	0.02	1498
ARSA	0.02	1498
ASB3	0.02	1498
ASB8	0.02	1498
ATF7IP	0.02	1498
ATG12	0.02	1498
ATG3	0.02	1498
ATG5	0.02	1498
ATIC	0.02	1498
ATP11B	0.02	1498
ATP1B4	0.02	1498
ATP5D	0.02	1498
ATP5G3	0.02	1498
ATP5S	0.02	1498
ATP8A1	0.02	1498
ATXN3	0.02	1498
ATXN7L1	0.02	1498
AUH	0.02	1498
AURKAIP1	0.02	1498
AUTS2	0.02	1498
B3GALT6	0.02	1498
B4GALT3	0.02	1498
B4GALT4	0.02	1498
BACH1	0.02	1498
BANP	0.02	1498
BASP1	0.02	1498
BAZ2B	0.02	1498
BCAR1	0.02	1498
BCL10	0.02	1498
BCL7A	0.02	1498
BCL9	0.02	1498
BCL9L	0.02	1498
BCR	0.02	1498
BHLHE22	0.02	1498
BLOC1S6	0.02	1498
BLVRA	0.02	1498
BMS1	0.02	1498
BOC	0.02	1498
BOD1	0.02	1498
BOD1L2	0.02	1498
BPGM	0.02	1498
BRCC3	0.02	1498
BRD1	0.02	1498
BRD8	0.02	1498
BRI3	0.02	1498
BRINP1	0.02	1498
BRIX1	0.02	1498
BRS3	0.02	1498
BRWD3	0.02	1498
C11orf73	0.02	1498
C15orf40	0.02	1498
C15orf41	0.02	1498
C16orf62	0.02	1498
C19orf44	0.02	1498
C19orf70	0.02	1498
C1orf146	0.02	1498
C1orf168	0.02	1498
C1orf174	0.02	1498
C1orf21	0.02	1498
C20orf24	0.02	1498
C2orf44	0.02	1498
C3orf17	0.02	1498
C5orf45	0.02	1498
C6orf106	0.02	1498
C6orf52	0.02	1498
C6orf62	0.02	1498
C7orf60	0.02	1498
C8orf33	0.02	1498
C8orf76	0.02	1498
C9orf72	0.02	1498
CA2	0.02	1498
CACNG3	0.02	1498
CACNG4	0.02	1498
CACNG7	0.02	1498
CALM1	0.02	1498
CALM2	0.02	1498
CAMK2A	0.02	1498
CAMKK2	0.02	1498
CAPZA2	0.02	1498
CARS	0.02	1498
CASC1	0.02	1498
CASP2	0.02	1498
CASP8	0.02	1498
CAT	0.02	1498
CBX4	0.02	1498
CCDC173	0.02	1498
CCDC53	0.02	1498
CCDC58	0.02	1498
CCDC6	0.02	1498
CCDC80	0.02	1498
CCDC85C	0.02	1498
CCDC93	0.02	1498
CCND2	0.02	1498
CCRL2	0.02	1498
CCT5	0.02	1498
CD2	0.02	1498
CDAN1	0.02	1498
CDC123	0.02	1498
CDC42BPB	0.02	1498
CDH2	0.02	1498
CDH8	0.02	1498
CDK11B	0.02	1498
CDK13	0.02	1498
CDK17	0.02	1498
CDK19	0.02	1498
CDK2AP1	0.02	1498
CDK8	0.02	1498
CDKN1B	0.02	1498
CDV3	0.02	1498
CEBPE	0.02	1498
CEBPZ	0.02	1498
CELF5	0.02	1498
CEND1	0.02	1498
CEP126	0.02	1498
CEP170	0.02	1498
CEP57	0.02	1498
CEP63	0.02	1498
CERK	0.02	1498
CETN3	0.02	1498
CFAP36	0.02	1498
CFAP44	0.02	1498
CFH	0.02	1498
CGNL1	0.02	1498
CHAF1A	0.02	1498
CHAT	0.02	1498
CHD3	0.02	1498
CHMP5	0.02	1498
CHRAC1	0.02	1498
CHRNA4	0.02	1498
CHSY1	0.02	1498
CIAPIN1	0.02	1498
CIDEC	0.02	1498
CKB	0.02	1498
CKS1B	0.02	1498
CLCA2	0.02	1498
CLDN12	0.02	1498
CLMN	0.02	1498
CMC2	0.02	1498
CMTR1	0.02	1498
CNOT10	0.02	1498
CNOT6	0.02	1498
CNTRL	0.02	1498
COG4	0.02	1498
COIL	0.02	1498
COL11A1	0.02	1498
COL23A1	0.02	1498
COPS3	0.02	1498
CORO1C	0.02	1498
COX19	0.02	1498
COX6A1	0.02	1498
CP	0.02	1498
CPEB1	0.02	1498
CPEB2	0.02	1498
CPNE1	0.02	1498
CPT1C	0.02	1498
CREB3	0.02	1498
CREG2	0.02	1498
CREM	0.02	1498
CRK	0.02	1498
CRYL1	0.02	1498
CSDC2	0.02	1498
CSMD2	0.02	1498
CSNK1A1	0.02	1498
CSNK1A1L	0.02	1498
CSNK1G1	0.02	1498
CSNK2A3	0.02	1498
CTDP1	0.02	1498
CTNNB1	0.02	1498
CTNNBIP1	0.02	1498
CTSL	0.02	1498
CTTNBP2	0.02	1498
CTTNBP2NL	0.02	1498
CUL1	0.02	1498
CUL3	0.02	1498
CUL5	0.02	1498
CUL9	0.02	1498
CYB561D2	0.02	1498
CYB5A	0.02	1498
CYB5R3	0.02	1498
DAB2IP	0.02	1498
DACH2	0.02	1498
DACT2	0.02	1498
DAGLB	0.02	1498
DCAF10	0.02	1498
DCLK1	0.02	1498
DCUN1D2	0.02	1498
DCUN1D5	0.02	1498
DCXR	0.02	1498
DDB2	0.02	1498
DDX18	0.02	1498
DDX26B	0.02	1498
DENND2A	0.02	1498
DERL1	0.02	1498
DESI2	0.02	1498
DFNA5	0.02	1498
DGCR6	0.02	1498
DHDDS	0.02	1498
DHX15	0.02	1498
DICER1	0.02	1498
DIMT1	0.02	1498
DIP2C	0.02	1498
DLG2	0.02	1498
DLG3	0.02	1498
DLG5	0.02	1498
DMTF1	0.02	1498
DMXL2	0.02	1498
DNAJC13	0.02	1498
DNAJC2	0.02	1498
DNMT3A	0.02	1498
DPF3	0.02	1498
DPP7	0.02	1498
DPY19L1	0.02	1498
DR1	0.02	1498
DROSHA	0.02	1498
DRP2	0.02	1498
DSTN	0.02	1498
DTD1	0.02	1498
DUS4L	0.02	1498
DUSP11	0.02	1498
DUSP19	0.02	1498
DUT	0.02	1498
DYDC1	0.02	1498
DYNC1LI1	0.02	1498
DYNC1LI2	0.02	1498
EAF2	0.02	1498
EBF1	0.02	1498
ECE2	0.02	1498
EDAR	0.02	1498
EED	0.02	1498
EEFSEC	0.02	1498
EFNB1	0.02	1498
EFNB2	0.02	1498
EGR3	0.02	1498
EIF2AK3	0.02	1498
EIF2B3	0.02	1498
EIF2S1	0.02	1498
EIF3E	0.02	1498
EIF3F	0.02	1498
EIF6	0.02	1498
ELAVL1	0.02	1498
ELF1	0.02	1498
EMG1	0.02	1498
EML1	0.02	1498
EML4	0.02	1498
ENGASE	0.02	1498
ENO2	0.02	1498
EPB41L4A	0.02	1498
EPHA5	0.02	1498
EPHA7	0.02	1498
EPHB3	0.02	1498
EPM2A	0.02	1498
ERBB2IP	0.02	1498
ERGIC3	0.02	1498
ERI1	0.02	1498
ERLIN2	0.02	1498
ERMP1	0.02	1498
ERP44	0.02	1498
ETAA1	0.02	1498
ETF1	0.02	1498
ETV3	0.02	1498
EWSR1	0.02	1498
EXOC1	0.02	1498
EXTL3	0.02	1498
EZH1	0.02	1498
FAIM2	0.02	1498
FAM105A	0.02	1498
FAM109B	0.02	1498
FAM110B	0.02	1498
FAM114A2	0.02	1498
FAM120A	0.02	1498
FAM126B	0.02	1498
FAM134C	0.02	1498
FAM135A	0.02	1498
FAM169A	0.02	1498
FAM173B	0.02	1498
FAM175B	0.02	1498
FAM184A	0.02	1498
FAM193A	0.02	1498
FAM46A	0.02	1498
FAM92A1	0.02	1498
FANCF	0.02	1498
FANCL	0.02	1498
FAR1	0.02	1498
FARSB	0.02	1498
FBRSL1	0.02	1498
FBXL20	0.02	1498
FBXO21	0.02	1498
FBXO3	0.02	1498
FBXO31	0.02	1498
FBXO33	0.02	1498
FBXO4	0.02	1498
FBXW11	0.02	1498
FBXW2	0.02	1498
FBXW7	0.02	1498
FCHSD2	0.02	1498
FDX1	0.02	1498
FECH	0.02	1498
FEM1C	0.02	1498
FEZ2	0.02	1498
FGD6	0.02	1498
FGF18	0.02	1498
FIG4	0.02	1498
FITM2	0.02	1498
FN3KRP	0.02	1498
FNDC3A	0.02	1498
FOPNL	0.02	1498
FOXO1	0.02	1498
FOXO3	0.02	1498
FPGS	0.02	1498
FRMPD3	0.02	1498
FRY	0.02	1498
FTSJ2	0.02	1498
FTSJ3	0.02	1498
FUNDC2	0.02	1498
FYTTD1	0.02	1498
G3BP2	0.02	1498
GABARAPL1	0.02	1498
GABBR2	0.02	1498
GABPA	0.02	1498
GADD45B	0.02	1498
GALNT14	0.02	1498
GATAD2B	0.02	1498
GDAP1	0.02	1498
GDE1	0.02	1498
GEMIN2	0.02	1498
GET4	0.02	1498
GGA1	0.02	1498
GGA3	0.02	1498
GIT2	0.02	1498
GLP1R	0.02	1498
GMEB2	0.02	1498
GNAL	0.02	1498
GNAS	0.02	1498
GNAZ	0.02	1498
GNL2	0.02	1498
GOLPH3	0.02	1498
GOLT1B	0.02	1498
GPBP1	0.02	1498
GPM6B	0.02	1498
GPR12	0.02	1498
GPR146	0.02	1498
GPT2	0.02	1498
GRAMD4	0.02	1498
GRB10	0.02	1498
GRB2	0.02	1498
GRM4	0.02	1498
GSG1L	0.02	1498
GTF2A2	0.02	1498
GTF2B	0.02	1498
GTF2H5	0.02	1498
GUCD1	0.02	1498
GUCY1A3	0.02	1498
H2AFY2	0.02	1498
HARBI1	0.02	1498
HARS	0.02	1498
HASH1	0.02	1498
HBE1	0.02	1498
HDAC4	0.02	1498
HEATR1	0.02	1498
HEATR6	0.02	1498
HEXDC	0.02	1498
HID1	0.02	1498
HINT2	0.02	1498
HMCES	0.02	1498
HMGN1	0.02	1498
HMGN2	0.02	1498
HMGN4	0.02	1498
HN1L	0.02	1498
HNRNPA0	0.02	1498
HNRNPAB	0.02	1498
HNRNPD	0.02	1498
HNRNPK	0.02	1498
HRH1	0.02	1498
HS3ST4	0.02	1498
HSD11B1L	0.02	1498
HSD17B7	0.02	1498
HSP90AA2P	0.02	1498
HSPE1	0.02	1498
HTR1D	0.02	1498
HYAL2	0.02	1498
IAPP	0.02	1498
ID4	0.02	1498
IDH1	0.02	1498
IDI1	0.02	1498
IFITM10	0.02	1498
IFNGR1	0.02	1498
IFRD1	0.02	1498
IFT122	0.02	1498
IFT140	0.02	1498
IFT22	0.02	1498
IFT88	0.02	1498
IGF1R	0.02	1498
IGSF1	0.02	1498
IKBKAP	0.02	1498
IMPAD1	0.02	1498
ING2	0.02	1498
ING3	0.02	1498
INIP	0.02	1498
INO80D	0.02	1498
INPP5D	0.02	1498
INTS10	0.02	1498
INTS9	0.02	1498
IPMK	0.02	1498
IPO5	0.02	1498
IPP	0.02	1498
IQCG	0.02	1498
IQGAP1	0.02	1498
ISL1	0.02	1498
ITCH	0.02	1498
ITFG2	0.02	1498
JAK2	0.02	1498
JMJD1C	0.02	1498
JPH1	0.02	1498
JUND	0.02	1498
KANK1	0.02	1498
KAT6B	0.02	1498
KBTBD11	0.02	1498
KBTBD2	0.02	1498
KCNC1	0.02	1498
KCNG1	0.02	1498
KCNJ4	0.02	1498
KCNJ9	0.02	1498
KCNK2	0.02	1498
KCNK5	0.02	1498
KCNMB2	0.02	1498
KCNMB4	0.02	1498
KCNS1	0.02	1498
[truncated: 2,297 more rows]

## Sheet: CE results, human
Gene	CE Score	Rank
Cortisol	0.38	1
SNCA	0.086	2
ARHGAP24	0.081	3
noradrenaline	0.081	3
sIgA	0.08	5
AVPR1A	0.079	6
ACTH	0.079	7
HLA-A	0.061	8
ATOH1	0.059	9
BMPR1B	0.059	9
CASP6	0.059	9
CCDC109B	0.059	9
CDC42P4	0.059	9
CFI	0.059	9
EGF	0.059	9
GAR1	0.059	9
GRID2	0.059	9
HIGD1AP14	0.059	9
HMGB3P15	0.059	9
HPGDS	0.059	9
KRT19P3	0.059	9
LRIT3	0.059	9
PDHA2	0.059	9
PLA2G12A	0.059	9
RNA5SP164	0.059	9
RNU6-1059P	0.059	9
RNU6-35P	0.059	9
RPL30P6	0.059	9
RRH	0.059	9
SEC24B	0.059	9
SETP20	0.059	9
SMARCAD1	0.059	9
UNC5C	0.059	9
GZMH	0.058	34
NBPF9	0.058	34
PPP2R3A	0.058	34
RNA18S5	0.058	34
ZNF223	0.058	34
ADD3	0.058	39
SMNDC1	0.058	39
CHIC2	0.058	41
FIP1L1	0.058	41
GSX2	0.058	41
LNX1	0.058	41
LNX1-AS1	0.058	41
LNX1-AS2	0.058	41
MORF4L2P1	0.058	41
PDGFRA	0.058	41
RPL21P44	0.058	41
SCFD2	0.058	41
Cortisone	0.058	51
NFXL1	0.057	52
IRAK1BP1	0.057	53
PHIP	0.057	53
ORC3	0.056	55
FAM49B	0.056	56
GP9	0.056	57
MYADM	0.056	57
POM121L8P	0.056	59
ABCG2	0.056	60
ACTR3BP4	0.056	60
AFF1	0.056	60
BANK1	0.056	60
BDH2	0.056	60
C4orf36	0.056	60
CENPE	0.056	60
CHCHD2P7	0.056	60
CISD2	0.056	60
CXXC4	0.056	60
DDIT4L	0.056	60
DDX3P3	0.056	60
DMP1	0.056	60
DSPP	0.056	60
EMCN	0.056	60
FAM13A	0.056	60
FAM13A-AS1	0.056	60
GAPDHP60	0.056	60
HERC3	0.056	60
HERC5	0.056	60
HERC6	0.056	60
HSD17B11	0.056	60
HSD17B13	0.056	60
HSP90AB3P	0.056	60
IBSP	0.056	60
KLHL8	0.056	60
KRT8P46	0.056	60
LINC01216	0.056	60
LINC01217	0.056	60
LINC01218	0.056	60
LRRC37A15P	0.056	60
MANBA	0.056	60
MAPK10	0.056	60
MEPE	0.056	60
MIR1255A	0.056	60
MIR4452	0.056	60
MIR5705	0.056	60
MIR8066	0.056	60
MTND5P5	0.056	60
NAP1L5	0.056	60
NFKB1	0.056	60
NUDT9	0.056	60
PABPC1P7	0.056	60
PIGY	0.056	60
PKD2	0.056	60
PPA2	0.056	60
PPM1K	0.056	60
PPP3CA	0.056	60
PTPN13	0.056	60
PYURF	0.056	60
RN7SKP244	0.056	60
RN7SKP96	0.056	60
RN7SL681P	0.056	60
RN7SL728P	0.056	60
RN7SL89P	0.056	60
RNU1-36P	0.056	60
RNU6-112P	0.056	60
RNU6-1298P	0.056	60
RNU6-33P	0.056	60
RNU6-351P	0.056	60
RNU6-462P	0.056	60
RNU6-553P	0.056	60
RNU6-635P	0.056	60
RNU6-818P	0.056	60
RNU6ATAC31P	0.056	60
RNU7-151P	0.056	60
SLC10A6	0.056	60
SLC39A8	0.056	60
SLC9B1	0.056	60
SLC9B2	0.056	60
SPARCL1	0.056	60
SPP1	0.056	60
TACR3	0.056	60
TECRP1	0.056	60
TET2	0.056	60
TET2-AS1	0.056	60
UBE2D3	0.056	60
ATXN7L3B	0.055	137
RUVBL1-AS1	0.055	137
VENTXP3	0.055	137
DICER1	0.055	140
GZMA	0.055	140
OSBPL8	0.055	140
CD160	0.054	143
DOPEY2	0.053	144
ADRA2A	0.053	145
AVPI1	0.053	145
CRTAC1	0.053	145
GOLGA7B	0.053	145
LINC00866	0.053	145
MARVELD1	0.053	145
RNU7-165P	0.053	145
SFRP5	0.053	145
ZFYVE27	0.053	145
SLC6A4	0.052	154
CYTIP	0.051	155
FAM133DP	0.051	155
NCKAP5	0.051	155
RN7SKP93	0.051	155
GDAP1	0.051	159
JPH1	0.051	159
ALPK1	0.031	161
ANK2	0.031	161
AP1AR	0.031	161
C4orf32	0.031	161
CCDC34P1	0.031	161
CIR1P2	0.031	161
ELOVL6	0.031	161
ENPEP	0.031	161
HSBP1P2	0.031	161
LARP7	0.031	161
MIR302A	0.031	161
MIR302B	0.031	161
MIR302C	0.031	161
MIR302D	0.031	161
MIR367	0.031	161
MIR577	0.031	161
MRPS33P3	0.031	161
NDST4	0.031	161
NEUROG2	0.031	161
OSTCP4	0.031	161
RN7SL275P	0.031	161
RN7SL808P	0.031	161
RNU6-205P	0.031	161
RPL23AP94	0.031	161
RPL7AP30	0.031	161
RPL7L1P13	0.031	161
RTEL1P1	0.031	161
TIFA	0.031	161
TOX4P1	0.031	161
TUBB8P3	0.031	161
UGT8	0.031	161
WRBP1	0.031	161
ZBED1P1	0.031	161
ZGRF1	0.031	161
ZNF969P	0.031	161
ABCF1	0.03	196
ACAD9	0.03	196
ANKDD1A	0.03	196
ARAP3	0.03	196
ARG1	0.03	196
ARHGAP23	0.03	196
ARID1B	0.03	196
ARL5C	0.03	196
ATAT1	0.03	196
BICC1	0.03	196
BRD7P4	0.03	196
BTF3P11	0.03	196
BUD13P1	0.03	196
C17orf112	0.03	196
C17orf96	0.03	196
C17orf98	0.03	196
C6orf136	0.03	196
CACNB1	0.03	196
CAV2	0.03	196
CEP57	0.03	196
CILP	0.03	196
CISD3	0.03	196
CLN5	0.03	196
CLPX	0.03	196
CTAGE9	0.03	196
CTGF	0.03	196
CWC25	0.03	196
DDX39BP1	0.03	196
DDX39BP2	0.03	196
DHX16	0.03	196
DHX9P1	0.03	196
DIAPH1	0.03	196
DNAJB8	0.03	196
DNAJB8-AS1	0.03	196
DPP8	0.03	196
EEF1A1P36	0.03	196
EEFSEC	0.03	196
EFCC1	0.03	196
ENDOD1	0.03	196
ENPP1	0.03	196
ENPP3	0.03	196
ETF1P1	0.03	196
FAM133CP	0.03	196
FAM13C	0.03	196
FAM229B	0.03	196
FAM76B	0.03	196
FBXL20	0.03	196
FBXL3	0.03	196
FBXO47	0.03	196
FCHSD1	0.03	196
FEM1AP3	0.03	196
FGF1	0.03	196
FLOT1	0.03	196
FPGT	0.03	196
FPGT-TNNI3K	0.03	196
FTH1P4	0.03	196
FYN	0.03	196
GALNT7	0.03	196
GALNTL6	0.03	196
GATA2	0.03	196
GATA2-AS1	0.03	196
GNL1	0.03	196
GNPDA1	0.03	196
HACD3	0.03	196
HCG17	0.03	196
HCG18	0.03	196
HCG19P	0.03	196
HCG4	0.03	196
HCG4B	0.03	196
HCG4P3	0.03	196
HCG4P5	0.03	196
HCG4P7	0.03	196
HCG4P8	0.03	196
HCG9	0.03	196
HCG9P5	0.03	196
HCP5B	0.03	196
HDAC3	0.03	196
HLA-E	0.03	196
HLA-F-AS1	0.03	196
HLA-G	0.03	196
HLA-H	0.03	196
HLA-J	0.03	196
HLA-K	0.03	196
HLA-L	0.03	196
HLA-N	0.03	196
HLA-P	0.03	196
HLA-T	0.03	196
HLA-U	0.03	196
HLA-V	0.03	196
HLA-W	0.03	196
HSPE1P26	0.03	196
IER3	0.03	196
IFITM4P	0.03	196
IGDCC3	0.03	196
IGDCC4	0.03	196
IRG1	0.03	196
KBTBD13	0.03	196
KCTD12	0.03	196
KIAA0141	0.03	196
KIAA1257	0.03	196
KLF12	0.03	196
KRT18P65	0.03	196
LAMA4	0.03	196
LASP1	0.03	196
LDHAL6FP	0.03	196
LINC00347	0.03	196
LINC00381	0.03	196
LINC00393	0.03	196
LINC00402	0.03	196
LINC00672	0.03	196
LINC00844	0.03	196
LINC01013	0.03	196
LINC01360	0.03	196
LINC01565	0.03	196
LRRC37A11P	0.03	196
LRRIQ3	0.03	196
MAML2	0.03	196
MARCH1	0.03	196
MARK2P17	0.03	196
MARK2P6	0.03	196
MARK2P8	0.03	196
MARK3P3	0.03	196
MCCD1P1	0.03	196
MCCD1P2	0.03	196
MDC1	0.03	196
MDC1-AS1	0.03	196
MED23	0.03	196
MICC	0.03	196
MICD	0.03	196
MICE	0.03	196
MICF	0.03	196
MICG	0.03	196
MIR1272	0.03	196
MIR3692	0.03	196
MIR4726	0.03	196
MIR4727	0.03	196
MIR4734	0.03	196
MIR548AJ1	0.03	196
MIR548H5	0.03	196
MIR6779	0.03	196
MIR877	0.03	196
MLLT6	0.03	196
MOXD1	0.03	196
MRPS18B	0.03	196
MTCO1P40	0.03	196
MTFMT	0.03	196
MTMR2	0.03	196
MYCBP2	0.03	196
MYCBP2-AS1	0.03	196
MYCBP2-AS2	0.03	196
NAF1	0.03	196
NDFIP1	0.03	196
NPY1R	0.03	196
NPY5R	0.03	196
NRM	0.03	196
OAZ2	0.03	196
OR2A4	0.03	196
PAIP1P1	0.03	196
PARP16	0.03	196
PCDH1	0.03	196
PCDH12	0.03	196
PCDH15	0.03	196
PCDH7	0.03	196
PCGF2	0.03	196
PDCD7	0.03	196
PHYHIPL	0.03	196
PIF1	0.03	196
PIP4K2B	0.03	196
PLEKHO2	0.03	196
PLXDC1	0.03	196
POU5F1P6	0.03	196
PPP1R10	0.03	196
PPP1R11	0.03	196
PPP1R18	0.03	196
PRR3	0.03	196
PSMB3	0.03	196
PTMAP1	0.03	196
RAB7A	0.03	196
RANP1	0.03	196
RASL12	0.03	196
RBFOX1	0.03	196
RBPMS2	0.03	196
RELL2	0.03	196
REV3L	0.03	196
REV3L-IT1	0.03	196
RFPL4B	0.03	196
RN7SKP196	0.03	196
RN7SKP245	0.03	196
RN7SL253P	0.03	196
RN7SL698P	0.03	196
RNA5SP345	0.03	196
RNA5SP440	0.03	196
RNA5SP50	0.03	196
RNF14	0.03	196
RNF39	0.03	196
RNU2-37P	0.03	196
RNU4-18P	0.03	196
RNU4ATAC8P	0.03	196
RNU5A-1	0.03	196
RNU5B-1	0.03	196
RNU6-1226P	0.03	196
RNU6-19P	0.03	196
RNU6-328P	0.03	196
RNU6-549P	0.03	196
RNU6-686P	0.03	196
RNU6-687P	0.03	196
RNU6-786P	0.03	196
RNU6-823P	0.03	196
RNU6-866P	0.03	196
RNY1P5	0.03	196
RPL19	0.03	196
RPL21P108	0.03	196
RPL21P66	0.03	196
RPL23	0.03	196
RPL35AP12	0.03	196
RPL7AP7	0.03	196
RPL7P4	0.03	196
RPL7P44	0.03	196
RPN1	0.03	196
RPP21	0.03	196
RPS12P10	0.03	196
RPS15AP16	0.03	196
RPS20P35	0.03	196
RPSAP45	0.03	196
RUVBL1	0.03	196
SEC61A1	0.03	196
SERAC1	0.03	196
SESN3	0.03	196
SLC51B	0.03	196
SNORA21	0.03	196
SNX9	0.03	196
SOCS7	0.03	196
SPG21	0.03	196
SPRY4	0.03	196
SPRY4-IT1	0.03	196
SRCIN1	0.03	196
STAC2	0.03	196
STX7	0.03	196
SUCLA2P1	0.03	196
SYNJ2	0.03	196
SYNJ2-IT1	0.03	196
TAAR7P	0.03	196
TAAR8	0.03	196
TAAR9	0.03	196
TES	0.03	196
TFAM	0.03	196
TFEC	0.03	196
TKTL2	0.03	196
TMA16	0.03	196
TMED10P2	0.03	196
TMEM242	0.03	196
TMPOP1	0.03	196
TRAF3IP2	0.03	196
TRAF3IP2-AS1	0.03	196
TRAF6P1	0.03	196
TRIM10	0.03	196
TRIM15	0.03	196
TRIM26	0.03	196
TRIM26BP	0.03	196
TRIM31	0.03	196
TRIM31-AS1	0.03	196
TRIM39	0.03	196
TRIM39-RPP21	0.03	196
TRIM40	0.03	196
TUBB	0.03	196
TUBE1	0.03	196
UBAP1L	0.03	196
UBE2D1	0.03	196
UBQLN1P1	0.03	196
WISP3	0.03	196
ZDHHC14	0.03	196
ZNF609	0.03	196
ZNRD1	0.03	196
ZNRD1-AS1	0.03	196
ABHD5	0.03	470
AHSA2	0.03	470
AKIRIN1	0.03	470
AKR1C3	0.03	470
ANXA2P1	0.03	470
APOBEC3A	0.03	470
APOBR	0.03	470
ATP11C	0.03	470
ATP5J	0.03	470
ATP5L	0.03	470
C11orf48	0.03	470
CD3E	0.03	470
CREBRF	0.03	470
DDX39B	0.03	470
DSTN	0.03	470
DUSP6	0.03	470
ELOVL5	0.03	470
FAM63A	0.03	470
FCGR3B	0.03	470
FKBP14	0.03	470
FKBP1A	0.03	470
FKBP8	0.03	470
FLI1	0.03	470
FLJ38717	0.03	470
FTH1P8	0.03	470
GABARAPL2	0.03	470
GNPTG	0.03	470
GOLGA8A	0.03	470
GRIPAP1	0.03	470
HDAC4	0.03	470
HEATR1	0.03	470
HIGD1A	0.03	470
HNRNPU	0.03	470
HSPE1	0.03	470
HYKK	0.03	470
IFI6	0.03	470
INTS8	0.03	470
JKAMP	0.03	470
JMJD1C	0.03	470
KCTD6	0.03	470
KLF4	0.03	470
LINC00152	0.03	470
LOC100132352	0.03	470
LOC644936	0.03	470
LRRFIP1	0.03	470
LYST	0.03	470
MAN2A1	0.03	470
MBNL1	0.03	470
MFF	0.03	470
MOB1A	0.03	470
MS4A7	0.03	470
MTPN	0.03	470
MYC	0.03	470
MYL12A	0.03	470
NBPF10	0.03	470
NEDD9	0.03	470
NPTN	0.03	470
NRGN	0.03	470
PABPC1	0.03	470
PCED1B-AS1	0.03	470
PPDPF	0.03	470
PPP1R12A	0.03	470
PPP2CB	0.03	470
PRKDC	0.03	470
PSMD13	0.03	470
PTMA	0.03	470
PYCARD	0.03	470
RALGAPA1	0.03	470
RAPGEF2	0.03	470
RBM47	0.03	470
RGS2	0.03	470
RNASEH2B	0.03	470
RPL8	0.03	470
RPS9	0.03	470
RTN4	0.03	470
S100A12	0.03	470
SACM1L	0.03	470
SDHD	0.03	470
SEP15	0.03	470
SHFM1	0.03	470
SLC4A7	0.03	470
SLC6A8	0.03	470
SMARCA5	0.03	470
SNX10	0.03	470
SPG11	0.03	470
SPRYD3	0.03	470
STIP1	0.03	470
SUMO2	0.03	470
SYNJ1	0.03	470
TBC1D9	0.03	470
TFG	0.03	470
TLR1	0.03	470
TMED7	0.03	470
TNFRSF10B	0.03	470
TREM1	0.03	470
UBALD1	0.03	470
UBE2B	0.03	470
UBE4A	0.03	470
USP8	0.03	470
VAMP8	0.03	470
WRNIP1	0.03	470
ZNF483	0.03	470
ZNF83	0.03	470
ZNF91	0.03	470
ABI3	0.028	574
ADGRG1	0.028	574
ADIPOR1	0.028	574
ADRB2	0.028	574
AHSP	0.028	574
ALAS2	0.028	574
ANKRD44	0.028	574
ARHGAP26	0.028	574
ASCC2	0.028	574
CCR4	0.028	574
CD24	0.028	574
CHD9	0.028	574
CLDND2	0.028	574
CLIC3	0.028	574
CLN8	0.028	574
CNPY3	0.028	574
CTSW	0.028	574
CX3CR1	0.028	574
CYTH4	0.028	574
DCAF12	0.028	574
DCAF16	0.028	574
DUSP1	0.028	574
FAM212B	0.028	574
FBXO7	0.028	574
FGFBP2	0.028	574
FOS	0.028	574
FTH1	0.028	574
GMPR	0.028	574
GNLY	0.028	574
GSTTP2	0.028	574
GYPB	0.028	574
GYPE	0.028	574
HAUS2	0.028	574
HBD	0.028	574
HDC	0.028	574
HEMGN	0.028	574
HIST2H2BE	0.028	574
HOPX	0.028	574
HSH2D	0.028	574
LOC100128274	0.028	574
MB21D1	0.028	574
MIR181A2HG	0.028	574
MYL4	0.028	574
NUP43	0.028	574
ODC1	0.028	574
OSBP2	0.028	574
PHAX	0.028	574
PIP4K2A	0.028	574
PLAUR	0.028	574
PLEKHF1	0.028	574
PLIN5	0.028	574
PRO0628	0.028	574
RHOC	0.028	574
RNF213	0.028	574
SELENBP1	0.028	574
SLC27A3	0.028	574
SLC4A1	0.028	574
SLC4A5	0.028	574
SRXN1	0.028	574
TRMT2B	0.028	574
TRPM6	0.028	574
UQCRBP1	0.028	574
YBX1	0.028	574
YBX3	0.028	574
ABCC2	0.028	638
ABLIM1	0.028	638
ABT1P1	0.028	638
ACSL5	0.028	638
ACSM6	0.028	638
ACTA2	0.028	638
ACTA2-AS1	0.028	638
ACTR1A	0.028	638
ACTR6P1	0.028	638
ADD3-AS1	0.028	638
ADH1A	0.028	638
ADH1B	0.028	638
ADH1C	0.028	638
ADH4	0.028	638
ADH5	0.028	638
ADH6	0.028	638
ADH7	0.028	638
ADIRF	0.028	638
ADIRF-AS1	0.028	638
ADRB1	0.028	638
AFAP1L2	0.028	638
AGAP11	0.028	638
AIMP1	0.028	638
ALDH18A1	0.028	638
ANKRD1	0.028	638
ANKRD2	0.028	638
ANKRD22	0.028	638
ARHGAP19	0.028	638
ARHGAP19-SLIT1	0.028	638
ARHGEF38	0.028	638
ARHGEF38-IT1	0.028	638
ARL3	0.028	638
ARL5AP2	0.028	638
ARMS2	0.028	638
AS3MT	0.028	638
ATAD1	0.028	638
ATE1	0.028	638
ATE1-AS1	0.028	638
ATP5EP1	0.028	638
ATRNL1	0.028	638
BAG3	0.028	638
BBIP1	0.028	638
BLNK	0.028	638
BLOC1S2	0.028	638
BMPR1A	0.028	638
BMPR1B-AS1	0.028	638
BMS1P3	0.028	638
BORCS7	0.028	638
BORCS7-ASMT	0.028	638
BTAF1	0.028	638
BTBD16	0.028	638
BTBD7P2	0.028	638
BTF3P13	0.028	638
BTF3P15	0.028	638
BTRC	0.028	638
C10orf12	0.028	638
C10orf120	0.028	638
C10orf131	0.028	638
C10orf2	0.028	638
C10orf62	0.028	638
C10orf76	0.028	638
C10orf82	0.028	638
C10orf88	0.028	638
C10orf95	0.028	638
C4orf17	0.028	638
CACUL1	0.028	638
CALHM1	0.028	638
CALHM2	0.028	638
CALHM3	0.028	638
CASC2	0.028	638
CASP7	0.028	638
CC2D2B	0.028	638
CCDC172	0.028	638
CCDC186	0.028	638
CCNJ	0.028	638
CCSER1	0.028	638
CEP55	0.028	638
CFAP43	0.028	638
CFAP58	0.028	638
CFAP58-AS1	0.028	638
CFL1P1	0.028	638
CH25H	0.028	638
CHUK	0.028	638
CNNM1	0.028	638
CNNM2	0.028	638
COL17A1	0.028	638
COL25A1	0.028	638
COX15	0.028	638
COX7A2P2	0.028	638
CPEB3	0.028	638
CPN1	0.028	638
CRYZP2	0.028	638
CTBP2P2	0.028	638
CTSLP1	0.028	638
CUEDC2	0.028	638
CUTC	0.028	638
CUZD1	0.028	638
CWF19L1	0.028	638
CYP17A1	0.028	638
CYP17A1-AS1	0.028	638
CYP26A1	0.028	638
CYP26C1	0.028	638
CYP2C18	0.028	638
CYP2C19	0.028	638
CYP2C58P	0.028	638
CYP2C59P	0.028	638
CYP2C60P	0.028	638
CYP2C8	0.028	638
CYP2C9	0.028	638
CYP2U1	0.028	638
DAPP1	0.028	638
DCLRE1A	0.028	638
DDX18P6	0.028	638
DKK2	0.028	638
DMBT1	0.028	638
DMBT1P1	0.028	638
DNAJB14	0.028	638
DNMBP	0.028	638
DNMBP-AS1	0.028	638
DNTT	0.028	638
DPCD	0.028	638
DUSP5	0.028	638
DUTP8	0.028	638
DYNLL1P6	0.028	638
EBAG9P1	0.028	638
EEF1A1P9	0.028	638
EIF2S2P3	0.028	638
EIF3A	0.028	638
EIF4A1P8	0.028	638
EIF4E	0.028	638
ELOVL3	0.028	638
EMX2	0.028	638
EMX2OS	0.028	638
ENO4	0.028	638
ENTPD1	0.028	638
ENTPD1-AS1	0.028	638
ENTPD7	0.028	638
ERLIN1	0.028	638
ETNPPL	0.028	638
EXOC6	0.028	638
EXOC7P1	0.028	638
EXOSC1	0.028	638
FAF2P1	0.028	638
FAM160B1	0.028	638
FAM177A1P1	0.028	638
FAM204A	0.028	638
FAM24A	0.028	638
FAM24B	0.028	638
FAM25A	0.028	638
FAM35A	0.028	638
FAM45A	0.028	638
FAS	0.028	638
FBXL15	0.028	638
FBXW4	0.028	638
FFAR4	0.028	638
FGF8	0.028	638
FGFBP3	0.028	638
FGFR2	0.028	638
FRA10AC1	0.028	638
FRAT1	0.028	638
FRAT2	0.028	638
GAPDHP28	0.028	638
GBF1	0.028	638
GFRA1	0.028	638
GIMD1	0.028	638
GLUD1	0.028	638
GOT1	0.028	638
GPAM	0.028	638
GPRIN3	0.028	638
GRID1	0.028	638
GRID1-AS1	0.028	638
GRK5	0.028	638
GRK5-IT1	0.028	638
GSTCD	0.028	638
GSTO1	0.028	638
GSTO2	0.028	638
GUCY2GP	0.028	638
H2AFZ	0.028	638
HABP2	0.028	638
HADH	0.028	638
HDAC1P1	0.028	638
HECTD2	0.028	638
HELLS	0.028	638
HHEX	0.028	638
HIF1AN	0.028	638
HMGB3P5	0.028	638
HMGB3P8	0.028	638
HMGN2P35	0.028	638
HOGA1	0.028	638
HPS1	0.028	638
HPS6	0.028	638
HPSE2	0.028	638
HSPA12A	0.028	638
HTR7	0.028	638
HTRA1	0.028	638
IDE	0.028	638
IFIT1	0.028	638
IFIT1B	0.028	638
IFIT2	0.028	638
IFIT3	0.028	638
IFIT5	0.028	638
IFIT6P	0.028	638
IKZF5	0.028	638
INA	0.028	638
INPP5F	0.028	638
INTS12	0.028	638
ITPRIP	0.028	638
KAZALD1	0.028	638
KCNIP2	0.028	638
KCNIP2-AS1	0.028	638
KCNK18	0.028	638
KIF11	0.028	638
KIF20B	0.028	638
KLLN	0.028	638
KRT19P6	0.028	638
KRT8P38	0.028	638
LAMTOR3	0.028	638
LBX1	0.028	638
LBX1-AS1	0.028	638
LCOR	0.028	638
LDB1	0.028	638
LDB3	0.028	638
LDHAP5	0.028	638
LEF1	0.028	638
LEF1-AS1	0.028	638
LGI1	0.028	638
LINC00502	0.028	638
LINC00863	0.028	638
LINC00864	0.028	638
LINC00865	0.028	638
LINC00867	0.028	638
LINC01153	0.028	638
LINC01374	0.028	638
LINC01375	0.028	638
LINC01435	0.028	638
LINC01475	0.028	638
LINC01514	0.028	638
LINC01519	0.028	638
LINC01520	0.028	638
LINC01561	0.028	638
LIPA	0.028	638
LIPF	0.028	638
LIPJ	0.028	638
LIPK	0.028	638
LIPM	0.028	638
LIPN	0.028	638
LOXL4	0.028	638
LZTS2	0.028	638
MAPKAPK5P1	0.028	638
MARCH5	0.028	638
MARCKSL1P1	0.028	638
MARK2P9	0.028	638
MCMBP	0.028	638
MED6P1	0.028	638
METAP1	0.028	638
MFSD13A	0.028	638
MGEA5	0.028	638
MINPP1	0.028	638
MIR107	0.028	638
MIR1287	0.028	638
MIR1307	0.028	638
MIR146B	0.028	638
MIR2110	0.028	638
MIR3157	0.028	638
MIR3158-1	0.028	638
MIR3158-2	0.028	638
MIR346	0.028	638
MIR3663	0.028	638
MIR3663HG	0.028	638
MIR3684	0.028	638
MIR3941	0.028	638
MIR4295	0.028	638
MIR4482	0.028	638
MIR4679-1	0.028	638
MIR4679-2	0.028	638
MIR4680	0.028	638
MIR4681	0.028	638
MIR4682	0.028	638
MIR4685	0.028	638
MIR548E	0.028	638
MIR576	0.028	638
MIR607	0.028	638
MIR608	0.028	638
MIR609	0.028	638
MIR6507	0.028	638
MIR6715A	0.028	638
MIR6715B	0.028	638
MIR936	0.028	638
MMRN1	0.028	638
MMRN2	0.028	638
MMS19	0.028	638
MORN4	0.028	638
MRPL43	0.028	638
MTND1P19	0.028	638
MTND4P19	0.028	638
MTND4P20	0.028	638
MTTP	0.028	638
MXI1	0.028	638
MYOF	0.028	638
NACAP2	0.028	638
NANOGP6	0.028	638
NANOS1	0.028	638
NDUFB8	0.028	638
NDUFS5P4	0.028	638
NEURL1	0.028	638
NEURL1-AS1	0.028	638
NFKB2	0.028	638
NHLRC2	0.028	638
NHP2P1	0.028	638
NIP7P1	0.028	638
NKX2-3	0.028	638
NOC3L	0.028	638
NOLC1	0.028	638
NPAP1P3	0.028	638
NPM1P25	0.028	638
NPM1P26	0.028	638
NPM3	0.028	638
NPNT	0.028	638
NRAP	0.028	638
NSMCE4A	0.028	638
NT5C2	0.028	638
NUTM2A	0.028	638
NUTM2A-AS1	0.028	638
NUTM2D	0.028	638
OBFC1	0.028	638
OLMALINC	0.028	638
OPALIN	0.028	638
OPN4	0.028	638
OSTC	0.028	638
PANK1	0.028	638
PAPSS1	0.028	638
PAPSS2	0.028	638
PAWRP1	0.028	638
PAX2	0.028	638
PCGF5	0.028	638
PCGF6	0.028	638
PCNAP1	0.028	638
PDCD11	0.028	638
PDCD4	0.028	638
PDCD4-AS1	0.028	638
PDE6C	0.028	638
PDLIM1	0.028	638
PDLIM5	0.028	638
PDZD7	0.028	638
PDZD8	0.028	638
PFN1P11	0.028	638
PGAM1	0.028	638
PHACTR2P1	0.028	638
PHB2P1	0.028	638
PHBP9	0.028	638
PI4K2A	0.028	638
PIK3AP1	0.028	638
PIPSL	0.028	638
PITX3	0.028	638
PKD2L1	0.028	638
PLCE1	0.028	638
PLCE1-AS1	0.028	638
PLCE1-AS2	0.028	638
PLEKHA1	0.028	638
PLEKHS1	0.028	638
PLPP4	0.028	638
PMPCAP1	0.028	638
PNLIP	0.028	638
PNLIPP1	0.028	638
PNLIPRP1	0.028	638
PNLIPRP2	0.028	638
PNLIPRP3	0.028	638
POLL	0.028	638
PPIAP19	0.028	638
PPP1R3C	0.028	638
PPRC1	0.028	638
PRDX3	0.028	638
PRLHR	0.028	638
PSD	0.028	638
PSTK	0.028	638
PTCD2P2	0.028	638
PTEN	0.028	638
PTGES3P4	0.028	638
PTGES3P5	0.028	638
PYROXD2	0.028	638
R3HCC1L	0.028	638
RAB11AP1	0.028	638
RAB11FIP2	0.028	638
RAC1P5	0.028	638
RAD1P1	0.028	638
RAP1GDS1	0.028	638
RBM20	0.028	638
RBMXP4	0.028	638
RBP4	0.028	638
RCBTB2P1	0.028	638
RCC2P8	0.028	638
RGS10	0.028	638
RN7SKP143	0.028	638
RN7SKP167	0.028	638
RN7SKP238	0.028	638
RN7SKP248	0.028	638
RN7SKP278	0.028	638
RN7SKP28	0.028	638
RN7SKP288	0.028	638
RN7SL384P	0.028	638
RN7SL524P	0.028	638
RN7SL55P	0.028	638
RN7SL644P	0.028	638
RN7SL733P	0.028	638
RN7SL749P	0.028	638
RN7SL78P	0.028	638
RN7SL846P	0.028	638
RNA5SP322	0.028	638
RNA5SP323	0.028	638
RNA5SP324	0.028	638
RNA5SP325	0.028	638
RNA5SP326	0.028	638
RNA5SP327	0.028	638
RNLS	0.028	638
RNU1-19P	0.028	638
RNU11-3P	0.028	638
RNU2-43P	0.028	638
RNU2-59P	0.028	638
RNU4-5P	0.028	638
RNU5B-6P	0.028	638
RNU6-1090P	0.028	638
RNU6-1121P	0.028	638
RNU6-1165P	0.028	638
RNU6-1231P	0.028	638
RNU6-1274P	0.028	638
RNU6-271P	0.028	638
RNU6-325P	0.028	638
RNU6-34P	0.028	638
RNU6-422P	0.028	638
RNU6-431P	0.028	638
RNU6-43P	0.028	638
RNU6-463P	0.028	638
RNU6-529P	0.028	638
RNU6-551P	0.028	638
RNU6-657P	0.028	638
RNU6-709P	0.028	638
RNU6-728P	0.028	638
RNU6-733P	0.028	638
RNU6-740P	0.028	638
RNU6-780P	0.028	638
RNU6-839P	0.028	638
RNU6-907P	0.028	638
RNU7-149P	0.028	638
RNY3P12	0.028	638
RPARP-AS1	0.028	638
RPEL1	0.028	638
RPL12P26	0.028	638
RPL12P27	0.028	638
RPL13AP5	0.028	638
RPL13AP6	0.028	638
RPL23AP58	0.028	638
RPL23AP59	0.028	638
RPL34	0.028	638
RPL34-AS1	0.028	638
RPL5P12	0.028	638
RPL5P27	0.028	638
RPL7AP8	0.028	638
RPL7P34	0.028	638
RPL7P35	0.028	638
RPL7P36	0.028	638
RPP30	0.028	638
RPS15AP5	0.028	638
RPS27P1	0.028	638
RPSAP34	0.028	638
RRP12	0.028	638
SCD	0.028	638
SDHCP2	0.028	638
SEC23IP	0.028	638
SEC24B-AS1	0.028	638
SEC31B	0.028	638
SEMA4G	0.028	638
SFR1	0.028	638
SFXN2	0.028	638
SFXN3	0.028	638
SFXN4	0.028	638
SGMS2	0.028	638
SH3PXD2A	0.028	638
SH3PXD2A-AS1	0.028	638
SHOC2	0.028	638
SHTN1	0.028	638
SLC16A12	0.028	638
SLC16A12-AS1	0.028	638
SLC18A2	0.028	638
SLC25A18P1	0.028	638
SLC25A28	0.028	638
SLC35G1	0.028	638
SLF2	0.028	638
SLIT1	0.028	638
SLIT1-AS1	0.028	638
SLK	0.028	638
SMARCE1P7	0.028	638
SMC3	0.028	638
SNCA-AS1	0.028	638
SNCG	0.028	638
SNORA12	0.028	638
SNORA19	0.028	638
SNRPD2P1	0.028	638
SNRPGP12	0.028	638
SNRPGP6	0.028	638
SORBS1	0.028	638
SORCS1	0.028	638
SORCS3	0.028	638
SORCS3-AS1	0.028	638
SRP9P1	0.028	638
ST13P13	0.028	638
STAMBPL1	0.028	638
STPG2	0.028	638
STPG2-AS1	0.028	638
SUFU	0.028	638
TACC2	0.028	638
TAF5	0.028	638
TAF9BP2	0.028	638
TBC1D12	0.028	638
TBCAP3	0.028	638
TBCK	0.028	638
TCF7L2	0.028	638
TCTN3	0.028	638
TDRD1	0.028	638
TECTB	0.028	638
TIAL1	0.028	638
TIGD2	0.028	638
TLL2	0.028	638
TLX1	0.028	638
TLX1NB	0.028	638
TM9SF3	0.028	638
TMSB4XP8	0.028	638
TNKS2	0.028	638
TNKS2-AS1	0.028	638
TOMM22P5	0.028	638
TPM4P1	0.028	638
TRIM8	0.028	638
TRMT10A	0.028	638
TRUB1	0.028	638
TSPAN5	0.028	638
TXNP1	0.028	638
UBE2V1P5	0.028	638
UBTD1	0.028	638
USMG5	0.028	638
VAX1	0.028	638
VTI1A	0.028	638
VWA2	0.028	638
WAPL	0.028	638
WBP1L	0.028	638
WDR11	0.028	638
WDR11-AS1	0.028	638
WNT8B	0.028	638
XPNPEP1	0.028	638
XRCC6P1	0.028	638
YWHAZP5	0.028	638
ZACNP1	0.028	638
ZDHHC16	0.028	638
ZDHHC6	0.028	638
ZNF518A	0.028	638
AVP	0.027	1191
ABCD1P4	0.027	1192
ABHD17AP4	0.027	1192
AIFM3	0.027	1192
ANKRD20A17P	0.027	1192
ANKRD62P1	0.027	1192
ANKRD62P1-PARP4P3	0.027	1192
APBB2	0.027	1192
ARGFXP2	0.027	1192
ARL2BPP10	0.027	1192
ARL4AP2	0.027	1192
ARVCF	0.027	1192
ATP10D	0.027	1192
ATP5A1	0.027	1192
ATP6V1E1	0.027	1192
BCL2L13	0.027	1192
BCRP2	0.027	1192
BCRP5	0.027	1192
BCRP6	0.027	1192
BCRP7	0.027	1192
BID	0.027	1192
C16orf72	0.027	1192
C17orf75	0.027	1192
C18orf25	0.027	1192
C22orf29	0.027	1192
C22orf39	0.027	1192
CA15P1	0.027	1192
CA15P2	0.027	1192
CARHSP1	0.027	1192
CCDC116	0.027	1192
CCDC188	0.027	1192
CCDC74BP1	0.027	1192
CCT8L2	0.027	1192
CDC45	0.027	1192
CDH11	0.027	1192
CDH8	0.027	1192
CDK5R1	0.027	1192
CECR1	0.027	1192
CECR2	0.027	1192
CECR3	0.027	1192
CECR5	0.027	1192
CECR5-AS1	0.027	1192
CECR6	0.027	1192
CECR7	0.027	1192
CECR9	0.027	1192
CHEK2P4	0.027	1192
CLCP1	0.027	1192
CLDN5	0.027	1192
CLOCK	0.027	1192
CLTCL1	0.027	1192
CNGA1	0.027	1192
COMMD8	0.027	1192
COMT	0.027	1192
COPRS	0.027	1192
CORIN	0.027	1192
COX7B2	0.027	1192
CRKL	0.027	1192
CWH43	0.027	1192
DANCR	0.027	1192
DCUN1D4	0.027	1192
DGCR11	0.027	1192
DGCR12	0.027	1192
DGCR14	0.027	1192
DGCR2	0.027	1192
DGCR5	0.027	1192
DGCR6	0.027	1192
DGCR6L	0.027	1192
DGCR8	0.027	1192
DGCR9	0.027	1192
DNAJA1P6	0.027	1192
DUTP7	0.027	1192
E2F6P1	0.027	1192
E2F6P2	0.027	1192
E2F6P3	0.027	1192
EPG5	0.027	1192
ERVMER34-1	0.027	1192
FABP5P11	0.027	1192
FAM230A	0.027	1192
FAM230B	0.027	1192
FAM32BP	0.027	1192
FCF1P8	0.027	1192
FRYL	0.027	1192
GAB4	0.027	1192
GABRA2	0.027	1192
GABRA4	0.027	1192
GABRB1	0.027	1192
GABRG1	0.027	1192
GGT2	0.027	1192
GGT3P	0.027	1192
GGTLC3	0.027	1192
GGTLC5P	0.027	1192
GNB1L	0.027	1192
GNPDA2	0.027	1192
GP1BB	0.027	1192
GPM6BP3	0.027	1192
GRXCR1	0.027	1192
GSC2	0.027	1192
GUF1	0.027	1192
HAUS1	0.027	1192
HDHD2	0.027	1192
HIC2	0.027	1192
HIRA	0.027	1192
HSFY1P1	0.027	1192
IER3IP1	0.027	1192
IGKV1OR22-1	0.027	1192
IGKV1OR22-5	0.027	1192
IGKV2OR22-3	0.027	1192
IGKV2OR22-4	0.027	1192
IGKV3OR22-2	0.027	1192
IGLL4P	0.027	1192
IL17RA	0.027	1192
KATNAL2	0.027	1192
KCNMB3P1	0.027	1192
KCTD8	0.027	1192
KDR	0.027	1192
KIT	0.027	1192
KLHL22	0.027	1192
KRT18P5	0.027	1192
KRT18P62	0.027	1192
KRT8P5	0.027	1192
LIMCH1	0.027	1192
LINC00528	0.027	1192
LINC00895	0.027	1192
LINC00896	0.027	1192
LINC00907	0.027	1192
LINC00922	0.027	1192
LINC01177	0.027	1192
LINC01195	0.027	1192
LINC01311	0.027	1192
LINC01478	0.027	1192
LINC01618	0.027	1192
LOXHD1	0.027	1192
LRRC34P2	0.027	1192
LRRC37B	0.027	1192
LRRC66	0.027	1192
LRRC74B	0.027	1192
LZTR1	0.027	1192
MED15	0.027	1192
MICAL3	0.027	1192
MIR1286	0.027	1192
MIR1306	0.027	1192
MIR130B	0.027	1192
MIR185	0.027	1192
MIR301B	0.027	1192
MIR3198-1	0.027	1192
MIR3618	0.027	1192
MIR4319	0.027	1192
MIR4449	0.027	1192
MIR4761	0.027	1192
MIR632	0.027	1192
MIR648	0.027	1192
MIR649	0.027	1192
MIR6816	0.027	1192
MIR8053	0.027	1192
MLECP1	0.027	1192
MRPL40	0.027	1192
MTCO3P39	0.027	1192
MTCO3P42	0.027	1192
MTND1P17	0.027	1192
MTND3P22	0.027	1192
MYO1D	0.027	1192
NDUFB4P12	0.027	1192
NIPAL1	0.027	1192
NMU	0.027	1192
NSUN7	0.027	1192
OCIAD1	0.027	1192
OCIAD1-AS1	0.027	1192
OCIAD2	0.027	1192
OOSP1P2	0.027	1192
P2RX6	0.027	1192
P2RX6P	0.027	1192
PABPC1P9	0.027	1192
PARP4P3	0.027	1192
PDCL2	0.027	1192
PEX26	0.027	1192
PI4KA	0.027	1192
PI4KAP1	0.027	1192
PI4KAP2	0.027	1192
PIAS2	0.027	1192
PIK3C3	0.027	1192
PMM2	0.027	1192
POM121L4P	0.027	1192
POM121L7	0.027	1192
PPIL2	0.027	1192
PPP1R26P2	0.027	1192
PPP1R26P3	0.027	1192
PPP1R26P4	0.027	1192
PPP1R26P5	0.027	1192
PRDX4P1	0.027	1192
PRKRIRP9	0.027	1192
PRODH	0.027	1192
PSMD11	0.027	1192
PSTPIP2	0.027	1192
RAC1P2	0.027	1192
RANBP1	0.027	1192
RASL11B	0.027	1192
RHBDL3	0.027	1192
RHEBP3	0.027	1192
RHOT1	0.027	1192
RIMBP3	0.027	1192
RIMBP3B	0.027	1192
RIMBP3C	0.027	1192
RIT2	0.027	1192
RN7SKP131	0.027	1192
RN7SKP199	0.027	1192
RN7SKP221	0.027	1192
RN7SKP26	0.027	1192
RN7SKP30	0.027	1192
RN7SKP63	0.027	1192
RN7SL168P	0.027	1192
RN7SL193P	0.027	1192
RN7SL424P	0.027	1192
RN7SL691P	0.027	1192
RN7SL812P	0.027	1192
RN7SL822P	0.027	1192
RN7SL843P	0.027	1192
RNA5SP160	0.027	1192
RNA5SP403	0.027	1192
RNA5SP404	0.027	1192
RNA5SP437	0.027	1192
RNA5SP454	0.027	1192
RNA5SP455	0.027	1192
RNF165	0.027	1192
RNU5E-3P	0.027	1192
RNU6-1131P	0.027	1192
RNU6-1134P	0.027	1192
RNU6-1195P	0.027	1192
RNU6-1252P	0.027	1192
RNU6-1278P	0.027	1192
RNU6-158P	0.027	1192
RNU6-21P	0.027	1192
RNU6-225P	0.027	1192
RNU6-276P	0.027	1192
RNU6-310P	0.027	1192
RNU6-410P	0.027	1192
RNU6-412P	0.027	1192
RNU6-443P	0.027	1192
RNU6-746P	0.027	1192
RNU6-836P	0.027	1192
RNU6-838P	0.027	1192
RNU6-931P	0.027	1192
RNY1P9	0.027	1192
RNY4P37	0.027	1192
RPL12P20	0.027	1192
RPL21P119	0.027	1192
RPL38P3	0.027	1192
RPS15AP34	0.027	1192
RTN4R	0.027	1192
SCARF2	0.027	1192
SDF2L1	0.027	1192
SEP5	0.027	1192
SERPIND1	0.027	1192
SETBP1	0.027	1192
SGCB	0.027	1192
SH3GL1P1	0.027	1192
SIGLEC15	0.027	1192
SKOR2	0.027	1192
SLAIN2	0.027	1192
SLC10A4	0.027	1192
SLC14A1	0.027	1192
SLC14A2	0.027	1192
SLC14A2-AS1	0.027	1192
SLC25A1	0.027	1192
SLC25A15P5	0.027	1192
SLC25A18	0.027	1192
SLC7A4	0.027	1192
SLC9A3P2	0.027	1192
SLC9B1P4	0.027	1192
SMPD4P1	0.027	1192
SNAP29	0.027	1192
SNORA26	0.027	1192
SNX18P23	0.027	1192
SNX18P24	0.027	1192
SNX18P25	0.027	1192
SPATA18	0.027	1192
SRD5A3	0.027	1192
SRD5A3-AS1	0.027	1192
ST8SIA5	0.027	1192
SUZ12	0.027	1192
SYT4	0.027	1192
TANGO2	0.027	1192
TBX1	0.027	1192
TCEB3B	0.027	1192
TCEB3C	0.027	1192
TCEB3CL	0.027	1192
TCEB3CL2	0.027	1192
TEC	0.027	1192
THAP7	0.027	1192
THAP7-AS1	0.027	1192
TMEM165	0.027	1192
TMEM191A	0.027	1192
TMEM191B	0.027	1192
TMEM191C	0.027	1192
TPI1P4	0.027	1192
TPTEP1	0.027	1192
TRMT2A	0.027	1192
TSSK1A	0.027	1192
TSSK2	0.027	1192
TUBA3FP	0.027	1192
TUBA3GP	0.027	1192
TUBA8	0.027	1192
TXK	0.027	1192
TXNRD2	0.027	1192
UBE2FP2	0.027	1192
UBE2L3	0.027	1192
UBL5P2	0.027	1192
UCHL1	0.027	1192
UCHL1-AS1	0.027	1192
UFD1L	0.027	1192
USP18	0.027	1192
USP41	0.027	1192
USP46	0.027	1192
USP46-AS1	0.027	1192
USP7	0.027	1192
UTP6	0.027	1192
VN1R9P	0.027	1192
VWFP1	0.027	1192
WDR45BP1	0.027	1192
XKR3	0.027	1192
XYLT1	0.027	1192
YDJC	0.027	1192
YIPF7	0.027	1192
YPEL1	0.027	1192
ZAR1	0.027	1192
ZDHHC8	0.027	1192
ZNF207	0.027	1192
ZNF402P	0.027	1192
ZNF74	0.027	1192
adrenaline	0.027	1519
CD38	0.027	1519
OXT	0.027	1519
OXTR	0.027	1519
PLAT	0.027	1519
AMY1A	0.027	1524
AMY1B	0.027	1524
AMY1C	0.027	1524
DRD4	0.027	1524
beta-endorphin	0.026	1528
GH1	0.026	1528
ABCB11	0.026	1530
ACMSD	0.026	1530
ACTBP8	0.026	1530
ACVR1	0.026	1530
ACVR1C	0.026	1530
AHCYP4	0.026	1530
AK4P5	0.026	1530
AKIRIN2	0.026	1530
AMER3	0.026	1530
ANKRD30BL	0.026	1530
ANKRD6	0.026	1530
ARHGAP15	0.026	1530
ARHGAP42P1	0.026	1530
ARHGAP42P2	0.026	1530
ARHGEF4	0.026	1530
ARL5A	0.026	1530
ARL6IP6	0.026	1530
ATF1P1	0.026	1530
ATP5A1P2	0.026	1530
ATP5F1P4	0.026	1530
B3GALT1	0.026	1530
BACH2	0.026	1530
BAZ2B	0.026	1530
BBS5	0.026	1530
BCKDHB	0.026	1530
BDH2P1	0.026	1530
BTF3L4P2	0.026	1530
C2orf27A	0.026	1530
C2orf27B	0.026	1530
C6orf163	0.026	1530
CACNB4	0.026	1530
CASC6	0.026	1530
CASP8AP2	0.026	1530
CBX3P6	0.026	1530
CCDC115	0.026	1530
CCDC148	0.026	1530
CCDC148-AS1	0.026	1530
CCDC173	0.026	1530
CCDC74A	0.026	1530
CCDC74B	0.026	1530
CCNC	0.026	1530
CCNT2	0.026	1530
CCNT2-AS1	0.026	1530
CD302	0.026	1530
CDC27P1	0.026	1530
CEP162	0.026	1530
CERS6	0.026	1530
CERS6-AS1	0.026	1530
CFAP206	0.026	1530
CFC1	0.026	1530
CFC1B	0.026	1530
CGA	0.026	1530
CNR1	0.026	1530
COBLL1	0.026	1530
COPS5P1	0.026	1530
COQ3	0.026	1530
CSRNP3	0.026	1530
CTAGE14P	0.026	1530
CXCR4	0.026	1530
CYB5R4	0.026	1530
CYCSP17	0.026	1530
CYCSP8	0.026	1530
CYP2C56P	0.026	1530
CYP4F27P	0.026	1530
CYP4F30P	0.026	1530
CYP4F62P	0.026	1530
DAPL1	0.026	1530
DARS	0.026	1530
DARS-AS1	0.026	1530
DBIP1	0.026	1530
DHRS9	0.026	1530
DNAJA1P2	0.026	1530
DNAJC19P6	0.026	1530
DOPEY1	0.026	1530
DPP4	0.026	1530
DUTP5	0.026	1530
EDDM3CP	0.026	1530
EEF1GP6	0.026	1530
EIF3EP2	0.026	1530
EIF4EBP2P3	0.026	1530
ELOVL4	0.026	1530
EPHA7	0.026	1530
ERMN	0.026	1530
FABP5P10	0.026	1530
FAM168B	0.026	1530
FAM201B	0.026	1530
FAM46A	0.026	1530
FAP	0.026	1530
FAR2P1	0.026	1530
FAR2P2	0.026	1530
FAR2P3	0.026	1530
FAR2P4	0.026	1530
FASTKD1	0.026	1530
FAXC	0.026	1530
FBXL4	0.026	1530
FHL5	0.026	1530
FIGN	0.026	1530
FMNL2	0.026	1530
FUT9	0.026	1530
G6PC2	0.026	1530
GABRR1	0.026	1530
GABRR2	0.026	1530
GALNT13	0.026	1530
GALNT3	0.026	1530
GALNT5	0.026	1530
GAPDHP63	0.026	1530
GCA	0.026	1530
GCG	0.026	1530
GJA10	0.026	1530
GJB7	0.026	1530
GNAQP1	0.026	1530
GPD2	0.026	1530
GPR148	0.026	1530
GPR39	0.026	1530
GPR63	0.026	1530
GRAMD4P8	0.026	1530
GRB14	0.026	1530
GSTM3P2	0.026	1530
GTDC1	0.026	1530
HMGN3	0.026	1530
HMGN3-AS1	0.026	1530
HNMT	0.026	1530
HNRNPDLP2	0.026	1530
HNRNPKP2	0.026	1530
HSPD1P10	0.026	1530
HTR1E	0.026	1530
IBTK	0.026	1530
IFIH1	0.026	1530
IMP4	0.026	1530
ITGB6	0.026	1530
KCNH7	0.026	1530
KCNJ3	0.026	1530
KLF2P1	0.026	1530
KLF2P2	0.026	1530
KLF2P3	0.026	1530
KLF2P4	0.026	1530
KLHL23	0.026	1530
KLHL32	0.026	1530
KLHL41	0.026	1530
KRT18P46	0.026	1530
KRT18P50	0.026	1530
KRT18P64	0.026	1530
KYNU	0.026	1530
LAP3P1	0.026	1530
LCA5	0.026	1530
LCT	0.026	1530
LINC01087	0.026	1530
LINC01120	0.026	1530
LINC01526	0.026	1530
LINC01611	0.026	1530
LINC01621	0.026	1530
LRP1B	0.026	1530
LRP2	0.026	1530
LY75	0.026	1530
LY75-CD302	0.026	1530
LYPD1	0.026	1530
LYRM2	0.026	1530
MANEA	0.026	1530
MANEA-AS1	0.026	1530
MAP3K19	0.026	1530
MAP3K7	0.026	1530
MAPRE1P3	0.026	1530
MARCH7	0.026	1530
MCM6	0.026	1530
MDN1	0.026	1530
ME1	0.026	1530
MED15P3	0.026	1530
MED15P4	0.026	1530
MED15P5	0.026	1530
MED15P8	0.026	1530
MED15P9	0.026	1530
METTL5	0.026	1530
MGAT5	0.026	1530
MIR128-1	0.026	1530
MIR2113	0.026	1530
MIR3679	0.026	1530
MIR4464	0.026	1530
MIR4643	0.026	1530
MIR4773-1	0.026	1530
MIR4773-2	0.026	1530
MIR4774	0.026	1530
MIR4784	0.026	1530
MIR4785	0.026	1530
MIR548AI	0.026	1530
MIR5590	0.026	1530
MIR663B	0.026	1530
MIR6888	0.026	1530
MMS22L	0.026	1530
MRAP2	0.026	1530
MRPS18BP2	0.026	1530
MTATP6P25	0.026	1530
MTATP6P4	0.026	1530
MTATP6P7	0.026	1530
MTCO1P18	0.026	1530
MTCO1P44	0.026	1530
MTCO1P45	0.026	1530
MTCO1P56	0.026	1530
MTCO1P7	0.026	1530
MTCO2P18	0.026	1530
MTCO2P5	0.026	1530
MTCO2P7	0.026	1530
MTCO3P18	0.026	1530
MTCO3P5	0.026	1530
MTCO3P7	0.026	1530
MTCYBP10	0.026	1530
MTCYBP11	0.026	1530
MTCYBP8	0.026	1530
MTCYBP9	0.026	1530
MTHFD2P2	0.026	1530
MTND1P26	0.026	1530
MTND1P27	0.026	1530
MTND1P29	0.026	1530
MTND2P18	0.026	1530
MTND2P19	0.026	1530
MTND2P20	0.026	1530
MTND2P22	0.026	1530
MTND3P9	0.026	1530
MTND4LP12	0.026	1530
MTND4LP19	0.026	1530
MTND4P21	0.026	1530
MTND4P22	0.026	1530
MTND4P27	0.026	1530
MTND4P28	0.026	1530
MTND5P23	0.026	1530
MTND5P24	0.026	1530
MTND5P29	0.026	1530
MTND5P30	0.026	1530
MTND6P10	0.026	1530
MTND6P11	0.026	1530
MTND6P8	0.026	1530
MTND6P9	0.026	1530
MZT2A	0.026	1530
MZT2B	0.026	1530
NACAP7	0.026	1530
NCKAP5-IT1	0.026	1530
NDUFA5P9	0.026	1530
NDUFAF4	0.026	1530
NEB	0.026	1530
NEK2P4	0.026	1530
NF1P8	0.026	1530
NMI	0.026	1530
NOSTRIN	0.026	1530
NR4A2	0.026	1530
NT5E	0.026	1530
NXPH2	0.026	1530
OR7E28P	0.026	1530
OR7E89P	0.026	1530
OR7E90P	0.026	1530
PGM3	0.026	1530
PHBP4	0.026	1530
PHOSPHO2	0.026	1530
PKMP3	0.026	1530
PKP4	0.026	1530
PLA2R1	0.026	1530
PLEKHB2	0.026	1530
PM20D2	0.026	1530
PNISR	0.026	1530
PNRC1	0.026	1530
POTEE	0.026	1530
POTEF	0.026	1530
POTEI	0.026	1530
POTEJ	0.026	1530
POTEKP	0.026	1530
POU3F2	0.026	1530
PPIG	0.026	1530
PRDM13	0.026	1530
PRPF40A	0.026	1530
PRPS1P1	0.026	1530
PRSS35	0.026	1530
PSMD14	0.026	1530
PTCHD3P2	0.026	1530
PTP4A1P1	0.026	1530
PTPN18	0.026	1530
R3HDM1	0.026	1530
RAB3GAP1	0.026	1530
RAB6C	0.026	1530
RAB6C-AS1	0.026	1530
RARS2	0.026	1530
RBM43	0.026	1530
RBMS1	0.026	1530
RCN1P1	0.026	1530
RHOQP2	0.026	1530
RHOQP3	0.026	1530
RIF1	0.026	1530
RIPPLY2	0.026	1530
RN7SKP103	0.026	1530
RN7SKP110	0.026	1530
RN7SKP141	0.026	1530
RN7SKP152	0.026	1530
RN7SKP154	0.026	1530
RN7SKP209	0.026	1530
RN7SKP281	0.026	1530
RN7SKP286	0.026	1530
RN7SL11P	0.026	1530
RN7SL124P	0.026	1530
RN7SL183P	0.026	1530
RN7SL283P	0.026	1530
RN7SL336P	0.026	1530
RN7SL393P	0.026	1530
RN7SL415P	0.026	1530
RN7SL423P	0.026	1530
RN7SL509P	0.026	1530
RN7SL643P	0.026	1530
RN7SL797P	0.026	1530
RN7SL813P	0.026	1530
RNA5-8SP5	0.026	1530
RNA5SP104	0.026	1530
RNA5SP105	0.026	1530
RNA5SP107	0.026	1530
RNA5SP108	0.026	1530
RNA5SP109	0.026	1530
RNA5SP110	0.026	1530
RNA5SP111	0.026	1530
RNA5SP210	0.026	1530
RND3	0.026	1530
RNGTT	0.026	1530
RNU2-21P	0.026	1530
RNU2-61P	0.026	1530
RNU4-12P	0.026	1530
RNU4-70P	0.026	1530
RNU4-72P	0.026	1530
RNU6-1001P	0.026	1530
RNU6-1049P	0.026	1530
RNU6-1132P	0.026	1530
RNU6-127P	0.026	1530
RNU6-130P	0.026	1530
RNU6-175P	0.026	1530
RNU6-436P	0.026	1530
RNU6-444P	0.026	1530
RNU6-473P	0.026	1530
RNU6-512P	0.026	1530
RNU6-546P	0.026	1530
RNU6-579P	0.026	1530
RNU6-580P	0.026	1530
RNU6-617P	0.026	1530
RNU6-627P	0.026	1530
RNU6-766P	0.026	1530
RNU6-848P	0.026	1530
RNU6-904P	0.026	1530
RNU6-932P	0.026	1530
RNU7-148P	0.026	1530
RPEP5	0.026	1530
RPL17P25	0.026	1530
RPL23AP29	0.026	1530
RPL30P2	0.026	1530
RPL35AP18	0.026	1530
RPL5P19	0.026	1530
RPL7P27	0.026	1530
RPL7P29	0.026	1530
RPL7P61	0.026	1530
RPLP0P7	0.026	1530
RPRM	0.026	1530
RPS7P8	0.026	1530
RPSAP72	0.026	1530
RRAGD	0.026	1530
RWDD2A	0.026	1530
SCN1A	0.026	1530
SCN2A	0.026	1530
SCN3A	0.026	1530
SCN7A	0.026	1530
SCN9A	0.026	1530
SH3BGRL2	0.026	1530
SLC35A1	0.026	1530
SLC38A11	0.026	1530
SLC4A10	0.026	1530
SMARCE1P2	0.026	1530
SMC4P1	0.026	1530
SMIM11P1	0.026	1530
SMIM8	0.026	1530
SMPD4	0.026	1530
SNAP91	0.026	1530
SNHG5	0.026	1530
SNORA70F	0.026	1530
SNORD50A	0.026	1530
SNORD50B	0.026	1530
SNX14	0.026	1530
SPACA1	0.026	1530
SPC25	0.026	1530
SPOPL	0.026	1530
SRSF12	0.026	1530
SSB	0.026	1530
ST13P16	0.026	1530
STAM2	0.026	1530
STK39	0.026	1530
SYNCRIP	0.026	1530
TANC1	0.026	1530
TANK	0.026	1530
TBR1	0.026	1530
TBX18	0.026	1530
TBX18-AS1	0.026	1530
THSD7B	0.026	1530
TIMM8AP1	0.026	1530
TMEM163	0.026	1530
TNFAIP6	0.026	1530
TPBG	0.026	1530
TPT1P6	0.026	1530
TSTD3	0.026	1530
TTC21B	0.026	1530
TTC21B-AS1	0.026	1530
TTK	0.026	1530
TUBA3D	0.026	1530
TUBA3E	0.026	1530
TUBB3P1	0.026	1530
UBBP1	0.026	1530
UBE2J1	0.026	1530
UBE2V1P6	0.026	1530
UBE3D	0.026	1530
UBQLN4P2	0.026	1530
UBR3	0.026	1530
UBXN4	0.026	1530
UFL1	0.026	1530
UFL1-AS1	0.026	1530
UPP2	0.026	1530
UPP2-IT1	0.026	1530
USP45	0.026	1530
VDAC2P4	0.026	1530
WDSUB1	0.026	1530
XIRP2	0.026	1530
XIRP2-AS1	0.026	1530
YBX1P7	0.026	1530
YWHAEP5	0.026	1530
YY1P2	0.026	1530
ZNF292	0.026	1530
ZNF806	0.026	1530
ZRANB3	0.026	1530
ADCY8	0.026	1955
ASAP1	0.026	1955
ASAP1-IT2	0.026	1955
BANF1P5	0.026	1955
BCAP29	0.026	1955
BTF3P12	0.026	1955
BUB3P1	0.026	1955
C11orf98P1	0.026	1955
C7orf66	0.026	1955
C8orf89	0.026	1955
C9orf72	0.026	1955
CAAP1	0.026	1955
CASC9	0.026	1955
CBLL1	0.026	1955
CCDC26	0.026	1955
CCDC71L	0.026	1955
CDKN2A	0.026	1955
CDKN2A-AS1	0.026	1955
CDKN2B	0.026	1955
CDKN2B-AS1	0.026	1955
CKS1BP7	0.026	1955
CLIC4P1	0.026	1955
COG5	0.026	1955
CRISPLD1	0.026	1955
DLD	0.026	1955
DMRTA1	0.026	1955
DNAJB9	0.026	1955
DUS4L	0.026	1955
EFR3A	0.026	1955
EIF3IP1	0.026	1955
ELAVL2	0.026	1955
EQTN	0.026	1955
ERVFRD-3	0.026	1955
EYA1	0.026	1955
FAM71BP1	0.026	1955
FOCAD	0.026	1955
FOCAD-AS1	0.026	1955
GPR22	0.026	1955
GSDMC	0.026	1955
GYG1P1	0.026	1955
HACD4	0.026	1955
HAUS1P3	0.026	1955
HBP1	0.026	1955
HEY1	0.026	1955
HHLA1	0.026	1955
[truncated: 790 more rows]

## Sheet: CE results, songbirds
Gene	CE Score	Rank
EGR1	0.492	1
FOS	0.253	2
FOXP2	0.202	3
ARC	0.135	4
NR4A3	0.101	5
IRS2	0.101	6
SYT4	0.085	7
FOSL2	0.085	8
DRD1	0.068	9
DUSP1	0.068	9
EBAG9	0.068	9
H3F3A	0.068	9
DNAJB5	0.068	13
BDNF	0.068	14
ABCC5	0.068	15
C18orf21	0.068	15
COL4A3BP	0.068	15
DLGAP2	0.068	15
DUSP5	0.068	15
FRMD3	0.068	15
GRIN2B	0.068	15
HOMER1	0.068	15
HSP90B1	0.068	15
KIAA1462	0.068	15
KPNA4	0.068	15
MACF1	0.068	15
NR4A1	0.068	15
SGK1	0.068	15
SLC25A25	0.068	15
TMEM106B	0.068	15
ACTR3	0.068	31
BMI1	0.068	31
BNIP3L	0.068	31
CHST1	0.068	31
CLASP2	0.068	31
DDX3X	0.068	31
DEGS1	0.068	31
DGKI	0.068	31
HMGB3	0.068	31
HSF2	0.068	31
IRF2BP2	0.068	31
KIAA1107	0.068	31
MAPRE1	0.068	31
MPC2	0.068	31
MTMR2	0.068	31
NCL	0.068	31
NTRK2	0.068	31
PKIA	0.068	31
RBM5	0.068	31
RBM6	0.068	31
RIMS2	0.068	31
SREK1IP1	0.068	31
TCERG1	0.068	31
TEF	0.068	31
TTC32	0.068	31
UBP1	0.068	31
Estradiol	0.067	57
CAMTA1	0.067	58
DLGAP1	0.067	58
HNRNPA3	0.067	58
PNISR	0.067	58
NTS	0.052	62
CHD2	0.052	63
CREB1	0.052	64
PENK	0.052	65
HNRNPH3	0.051	66
MXI1	0.051	66
PRKAR1A	0.051	66
ACTG1	0.051	69
ABL2	0.051	70
AKIRIN2	0.051	70
AMFR	0.051	70
ARF6	0.051	70
ARGLU1	0.051	70
ARL4C	0.051	70
ARL5B	0.051	70
ARMC1	0.051	70
ARRDC3	0.051	70
ATG13	0.051	70
ATP9B	0.051	70
B4GALNT4	0.051	70
BAIAP2	0.051	70
BLOC1S2	0.051	70
BTF3L4	0.051	70
C2CD5	0.051	70
C5orf30	0.051	70
C7orf55-LUC7L2	0.051	70
CARS	0.051	70
CPNE1	0.051	70
CRY1	0.051	70
CSNK1E	0.051	70
CTCF	0.051	70
CUL4B	0.051	70
DMAP1	0.051	70
DNAJA4	0.051	70
DNAJB11	0.051	70
EEF1A1	0.051	70
EIF4G3	0.051	70
ELAVL2	0.051	70
EPC1	0.051	70
FAF2	0.051	70
FAM105A	0.051	70
FAM117B	0.051	70
FBXL3	0.051	70
FBXL5	0.051	70
FCF1	0.051	70
FGD3	0.051	70
FXR1	0.051	70
GADD45B	0.051	70
GALNT10	0.051	70
GTF2A2	0.051	70
H3F3B	0.051	70
HDHD2	0.051	70
HMG20A	0.051	70
HMGB1	0.051	70
HMGN3	0.051	70
HNRNPH1	0.051	70
HSPD1	0.051	70
HYOU1	0.051	70
ID2	0.051	70
ING5	0.051	70
INTS6	0.051	70
JARID2	0.051	70
KDM2B	0.051	70
KIAA1549L	0.051	70
KLHDC4	0.051	70
LASP1	0.051	70
LRCH1	0.051	70
LUC7L2	0.051	70
LUC7L3	0.051	70
MAF	0.051	70
MAN1B1	0.051	70
MAPK10	0.051	70
MEAF6	0.051	70
MED10	0.051	70
METTL9	0.051	70
MRPL27	0.051	70
MRPS18A	0.051	70
NCOA3	0.051	70
NDUFAF7	0.051	70
NEGR1	0.051	70
NELL2	0.051	70
NLK	0.051	70
NR4A2	0.051	70
NRG2	0.051	70
NUCKS1	0.051	70
NUFIP2	0.051	70
NUS1	0.051	70
OGT	0.051	70
PAK7	0.051	70
PCSK1	0.051	70
PDCD6IP	0.051	70
PHF21A	0.051	70
PHIP	0.051	70
PIK3R1	0.051	70
POLR1D	0.051	70
PRKAA2	0.051	70
PRRG3	0.051	70
PSIP1	0.051	70
PSMA3	0.051	70
PSMD2	0.051	70
PTPRJ	0.051	70
RAB11FIP3	0.051	70
RALA	0.051	70
RANBP1	0.051	70
RANBP2	0.051	70
RBFOX1	0.051	70
RCAN2	0.051	70
RGPD1	0.051	70
RNF145	0.051	70
RNF170	0.051	70
RNPC3	0.051	70
ROCK2	0.051	70
ROMO1	0.051	70
RPL9	0.051	70
RPS6	0.051	70
SEC11C	0.051	70
SHANK2	0.051	70
SLC25A5	0.051	70
SLC38A2	0.051	70
SLC6A1	0.051	70
SLTM	0.051	70
SMAD7	0.051	70
SNRPA1	0.051	70
SPCS3	0.051	70
SRFBP1	0.051	70
SULF2	0.051	70
TAGLN3	0.051	70
TARDBP	0.051	70
TBL1X	0.051	70
TBL1XR1	0.051	70
TCTE1	0.051	70
TIPARP	0.051	70
TMEM60	0.051	70
TMX2	0.051	70
TNPO1	0.051	70
TPM1	0.051	70
TRA2A	0.051	70
TRIAP1	0.051	70
TTC33	0.051	70
TXLNA	0.051	70
UBE2W	0.051	70
UFM1	0.051	70
USP4	0.051	70
WAPL	0.051	70
WDR33	0.051	70
WDR37	0.051	70
YRDC	0.051	70
YTHDC1	0.051	70
ZC3H14	0.051	70
ZDHHC17	0.051	70
ZMYND8	0.051	70
ANKRD17	0.051	213
ARPC1A	0.051	213
ATXN2	0.051	213
BCAS3	0.051	213
BSDC1	0.051	213
BTG1	0.051	213
C11orf74	0.051	213
CALB1	0.051	213
CBARP	0.051	213
CELF2	0.051	213
CLPTM1	0.051	213
DEK	0.051	213
DNAJB9	0.051	213
FBXO28	0.051	213
FLT1	0.051	213
FMN2	0.051	213
GRSF1	0.051	213
HINT3	0.051	213
HIVEP2	0.051	213
HMGN5	0.051	213
JMJD6	0.051	213
LONRF1	0.051	213
MAN2B2	0.051	213
MIR124-1	0.051	213
MIR124-2	0.051	213
MIR124-3	0.051	213
MITF	0.051	213
MOSPD2	0.051	213
NAA15	0.051	213
OTUD7A	0.051	213
PDIA3	0.051	213
PLCB1	0.051	213
PLPPR1	0.051	213
PNPT1	0.051	213
PPP4R3B	0.051	213
PRKCA	0.051	213
R3HDM2	0.051	213
RAB35	0.051	213
RIMS1	0.051	213
SAFB	0.051	213
SCN3B	0.051	213
SDF2L1	0.051	213
SETD9	0.051	213
SHC3	0.051	213
SIK2	0.051	213
SLC25A46	0.051	213
SNX10	0.051	213
SREK1	0.051	213
STRN3	0.051	213
SUN1	0.051	213
TGFB2	0.051	213
TIMP3	0.051	213
TMED10	0.051	213
TMEM121	0.051	213
TRIM37	0.051	213
TXNDC12	0.051	213
UBE2E2	0.051	213
UNC80	0.051	213
VLDLR	0.051	213
XBP1	0.051	213
YTHDF3	0.051	213
ZFHX4	0.051	213
TAC1	0.051	275
TH	0.051	276
ARHGEF9	0.051	277
CACYBP	0.051	277
DNAJB4	0.051	277
SHFM1	0.051	277
HSP90AA1	0.05	281
MAP2K1	0.05	282
MAP2K2	0.05	282
MAPK1	0.05	282
MAPK3	0.05	282
ATP5A1	0.05	286
JUN	0.05	286
ADAMTS1	0.05	288
ARID1B	0.05	288
ATP1A1	0.05	288
CCNL2	0.05	288
COX7A2	0.05	288
CYCS	0.05	288
Dopamine	0.05	288
HSCB	0.05	288
MRPL57	0.05	288
PARL	0.05	288
RPL17	0.05	288
SEC11A	0.05	288
SET	0.05	288
SETSIP	0.05	288
YLPM1	0.05	288
BDH1	0.05	303
CAPZA1	0.05	303
CNDP2	0.05	303
COPE	0.05	303
DMD	0.05	303
DNAJC6	0.05	303
DNAJC7	0.05	303
ENAH	0.05	303
GRIA2	0.05	303
GRIA3	0.05	303
NFIL3	0.05	303
NOD1	0.05	303
NPAS2	0.05	303
NRCAM	0.05	303
PHF14	0.05	303
PIGG	0.05	303
SLC25A22	0.05	303
SYN2	0.05	303
TOX2	0.05	303
USP34	0.05	303
MPZL1	0.05	323
Testosterone	0.05	324
LINGO2	0.035	325
ACTB	0.035	326
CXCL14	0.035	326
FMNL1	0.035	326
TAGLN	0.035	326
TPM3	0.034	330
AAR2	0.034	331
AARS2	0.034	331
ABHD13	0.034	331
ABI1	0.034	331
ABTB2	0.034	331
ACBD3	0.034	331
ACOT7	0.034	331
ACSBG2	0.034	331
ACTN1	0.034	331
ACTR6	0.034	331
ACVR1B	0.034	331
ADAM22	0.034	331
ADCK3	0.034	331
ADGRB3	0.034	331
ADRM1	0.034	331
AFF4	0.034	331
AGGF1	0.034	331
AIG1	0.034	331
ALDH5A1	0.034	331
ALMS1	0.034	331
AMMECR1	0.034	331
ANAPC13	0.034	331
ANKDD1A	0.034	331
ANKLE2	0.034	331
ANP32A	0.034	331
AP3D1	0.034	331
AP3M2	0.034	331
ARHGDIA	0.034	331
ARID5B	0.034	331
ARIH2	0.034	331
ARL3	0.034	331
ARNT2	0.034	331
ARNTL	0.034	331
ARPC2	0.034	331
ARPP19	0.034	331
ARPP21	0.034	331
ASAP1	0.034	331
ASB8	0.034	331
ASF1A	0.034	331
ASIC1	0.034	331
ATG3	0.034	331
ATL2	0.034	331
ATP11B	0.034	331
ATP5G3	0.034	331
ATXN7L1	0.034	331
AUH	0.034	331
B3GALT2	0.034	331
BBS10	0.034	331
BBX	0.034	331
BCL7A	0.034	331
BEND5	0.034	331
BHLHE40	0.034	331
BHLHE41	0.034	331
BLVRA	0.034	331
BOD1L2	0.034	331
BORCS7	0.034	331
BRD3	0.034	331
BRIX1	0.034	331
BTBD1	0.034	331
BZW2	0.034	331
C11orf58	0.034	331
C11orf73	0.034	331
C14orf159	0.034	331
C20orf24	0.034	331
C6orf106	0.034	331
C6orf52	0.034	331
C7orf60	0.034	331
C9orf72	0.034	331
CA7	0.034	331
CABIN1	0.034	331
CABP1	0.034	331
CACNB4	0.034	331
CAMSAP2	0.034	331
CAPZA2	0.034	331
CAPZB	0.034	331
CCDC167	0.034	331
CCDC186	0.034	331
CCDC58	0.034	331
CCDC88A	0.034	331
CCDC88B	0.034	331
CCDC93	0.034	331
CCT2	0.034	331
CCT5	0.034	331
CCT8	0.034	331
CD164	0.034	331
CD38	0.034	331
CDC37L1	0.034	331
CDC42BPB	0.034	331
CDH11	0.034	331
CDH2	0.034	331
CEBPZ	0.034	331
CEND1	0.034	331
CETN3	0.034	331
CH507-9B2.9	0.034	331
CHCHD4	0.034	331
CHST11	0.034	331
CMTR1	0.034	331
CNKSR2	0.034	331
CNN3	0.034	331
CNNM1	0.034	331
CNTNAP2	0.034	331
COPS3	0.034	331
CORO1C	0.034	331
COX6A1	0.034	331
CPEB3	0.034	331
CREB3	0.034	331
CREBRF	0.034	331
CRELD2	0.034	331
CRTC1	0.034	331
CSNK1G2	0.034	331
CSNK2A3	0.034	331
CTBP1	0.034	331
CTGF	0.034	331
CYGB	0.034	331
DAP	0.034	331
DDX24	0.034	331
DENND5B	0.034	331
DEPTOR	0.034	331
DESI2	0.034	331
DGKZ	0.034	331
DIMT1	0.034	331
DLG1	0.034	331
DLX1	0.034	331
DNAJA1	0.034	331
DNAJC13	0.034	331
DNAJC3	0.034	331
DOPEY2	0.034	331
DPF3	0.034	331
DPH1	0.034	331
DR1	0.034	331
DSTN	0.034	331
DTNBP1	0.034	331
DUSP4	0.034	331
DUSP6	0.034	331
DUT	0.034	331
DYDC1	0.034	331
DYNC1LI2	0.034	331
EGR2	0.034	331
EHMT1	0.034	331
EIF2B3	0.034	331
EIF2S3	0.034	331
EIF3E	0.034	331
EIF3I	0.034	331
EIF4E	0.034	331
EIF5	0.034	331
EIF5A2	0.034	331
ELAVL1	0.034	331
EMC3	0.034	331
EMC6	0.034	331
ENO2	0.034	331
EPHA7	0.034	331
ERCC8	0.034	331
ERGIC3	0.034	331
ERLIN2	0.034	331
ERP29	0.034	331
ERRFI1	0.034	331
ETF1	0.034	331
EXT2	0.034	331
EXTL3	0.034	331
EYA1	0.034	331
FADS2	0.034	331
FAM120A	0.034	331
FAM131A	0.034	331
FAM135A	0.034	331
FAM43A	0.034	331
FAM84A	0.034	331
FAM8A1	0.034	331
FAM92A1	0.034	331
FBXL6	0.034	331
FBXO21	0.034	331
FBXO7	0.034	331
FBXW11	0.034	331
FCHSD2	0.034	331
FECH	0.034	331
FEZ1	0.034	331
FGD4	0.034	331
FHL2	0.034	331
FNDC4	0.034	331
FOXG1	0.034	331
FOXO1	0.034	331
FRMPD4	0.034	331
FRY	0.034	331
FSCN1	0.034	331
G3BP2	0.034	331
GAD2	0.034	331
GARS	0.034	331
GAS1	0.034	331
GATAD1	0.034	331
GBAS	0.034	331
GFER	0.034	331
GFM2	0.034	331
GIT2	0.034	331
GK	0.034	331
GNAL	0.034	331
GNAS	0.034	331
GNAZ	0.034	331
GOLGB1	0.034	331
GOLPH3	0.034	331
GPATCH8	0.034	331
GRAMD1B	0.034	331
GRAMD4	0.034	331
GRB2	0.034	331
GRIA1	0.034	331
GSPT1	0.034	331
GSPT2	0.034	331
GSTO1	0.034	331
GSTO2	0.034	331
GTF2B	0.034	331
GTF2H5	0.034	331
GTPBP1	0.034	331
GTPBP2	0.034	331
H2AFZ	0.034	331
HARBI1	0.034	331
HEBP2	0.034	331
HECA	0.034	331
HERC4	0.034	331
HNRNPDL	0.034	331
HNRNPK	0.034	331
HS6ST1	0.034	331
HSD17B12	0.034	331
HSPE1	0.034	331
HSPH1	0.034	331
HUNK	0.034	331
IL1R2	0.034	331
ILK	0.034	331
IMP3	0.034	331
INO80C	0.034	331
INSIG1	0.034	331
INSR	0.034	331
IPO7	0.034	331
ITPKA	0.034	331
JMJD8	0.034	331
JMY	0.034	331
JOSD1	0.034	331
JUND	0.034	331
KCNAB2	0.034	331
KCNJ3	0.034	331
KCNS2	0.034	331
KCTD15	0.034	331
KCTD21	0.034	331
KCTD5	0.034	331
KCTD8	0.034	331
KDM5A	0.034	331
KDM6A	0.034	331
KDM7A	0.034	331
KIAA0586	0.034	331
KIAA0753	0.034	331
KIAA1024	0.034	331
KIAA2022	0.034	331
KIF5B	0.034	331
KLF2	0.034	331
KLHL2	0.034	331
LAMTOR3	0.034	331
LANCL1	0.034	331
LARGE	0.034	331
LCOR	0.034	331
LDHD	0.034	331
LDLRAD4	0.034	331
LFNG	0.034	331
LMBRD1	0.034	331
LNX2	0.034	331
LONP1	0.034	331
LONRF2	0.034	331
LONRF3	0.034	331
LPCAT1	0.034	331
LRRC4C	0.034	331
LRRC75B	0.034	331
LRRN3	0.034	331
LRRTM2	0.034	331
LSM12	0.034	331
MAFF	0.034	331
MAFK	0.034	331
MAGI1	0.034	331
MAGI2	0.034	331
MAMLD1	0.034	331
MAP3K7	0.034	331
MAPK1IP1L	0.034	331
MAPK8IP1	0.034	331
MAT2A	0.034	331
MBNL1	0.034	331
MBNL2	0.034	331
MCF2L	0.034	331
MCTP1	0.034	331
MDH2	0.034	331
MEA1	0.034	331
MED13L	0.034	331
MED30	0.034	331
MEF2C	0.034	331
METAP2	0.034	331
METTL18	0.034	331
MGA	0.034	331
MGEA5	0.034	331
MINA	0.034	331
MIR128-1	0.034	331
MKL2	0.034	331
MLLT10	0.034	331
MMADHC	0.034	331
MNAT1	0.034	331
MOB1B	0.034	331
MPV17	0.034	331
MRAS	0.034	331
MRPL36	0.034	331
MSH3	0.034	331
MSH4	0.034	331
MSH6	0.034	331
MSL3	0.034	331
MTF2	0.034	331
MTNR1A	0.034	331
MTURN	0.034	331
MYEF2	0.034	331
MYL12A	0.034	331
MYO5A	0.034	331
MZT1	0.034	331
NAA25	0.034	331
NAMPT	0.034	331
NAP1L1	0.034	331
NASP	0.034	331
NCBP2	0.034	331
NCKAP1	0.034	331
NCOA7	0.034	331
NDEL1	0.034	331
NDUFA6	0.034	331
NDUFB2	0.034	331
NDUFS5	0.034	331
NEDD4	0.034	331
NEDD4L	0.034	331
NETO1	0.034	331
NFKBIE	0.034	331
NFRKB	0.034	331
NFYA	0.034	331
NGEF	0.034	331
NIPBL	0.034	331
NIT2	0.034	331
NLGN1	0.034	331
NME1-NME2	0.034	331
NOL6	0.034	331
NOL8	0.034	331
NONO	0.034	331
NOP58	0.034	331
NPM1	0.034	331
NPY	0.034	331
NPY1R	0.034	331
NR1D2	0.034	331
NR2C2	0.034	331
NR2F2	0.034	331
NSD1	0.034	331
NSMAF	0.034	331
NT5C3A	0.034	331
NT5C3B	0.034	331
NT5DC1	0.034	331
NUCB2	0.034	331
NUP88	0.034	331
OAZ1	0.034	331
OCIAD1	0.034	331
ODC1	0.034	331
OSBPL6	0.034	331
OXCT1	0.034	331
OXCT2	0.034	331
OXSR1	0.034	331
P2RY1	0.034	331
PAFAH1B1	0.034	331
PAIP1	0.034	331
PAK1IP1	0.034	331
PALM2	0.034	331
PAM	0.034	331
PARD6A	0.034	331
PCDH10	0.034	331
PCOLCE2	0.034	331
PDCD10	0.034	331
PDCD2L	0.034	331
PDE4DIP	0.034	331
PDGFB	0.034	331
PDIA4	0.034	331
PDXK	0.034	331
PEBP1	0.034	331
PELI1	0.034	331
PEX14	0.034	331
PHF20	0.034	331
PI15	0.034	331
PIAS2	0.034	331
PIGT	0.034	331
PISD	0.034	331
PITPNM3	0.034	331
PLAA	0.034	331
PLEKHG1	0.034	331
PLK2	0.034	331
PLLP	0.034	331
PLPP7	0.034	331
PNLDC1	0.034	331
POLD3	0.034	331
POLR2D	0.034	331
POMP	0.034	331
POU2F1	0.034	331
PPCS	0.034	331
PPID	0.034	331
PPIP5K2	0.034	331
PPM1G	0.034	331
PPP1R12A	0.034	331
PPP2R2A	0.034	331
PPP4R3A	0.034	331
PPP4R4	0.034	331
PRKRIP1	0.034	331
PSMD10	0.034	331
PSMD11	0.034	331
PSMD12	0.034	331
PSMD14	0.034	331
PSMF1	0.034	331
PSPC1	0.034	331
PTCH1	0.034	331
PTDSS2	0.034	331
PTPN12	0.034	331
PTPN5	0.034	331
PUM2	0.034	331
R3HDM1	0.034	331
RAB14	0.034	331
RAB32	0.034	331
RAB6A	0.034	331
RAC3	0.034	331
RAD51	0.034	331
RALGAPB	0.034	331
RANGAP1	0.034	331
RAP2A	0.034	331
RB1CC1	0.034	331
RBBP6	0.034	331
RBMX	0.034	331
RDH10	0.034	331
REEP2	0.034	331
RELT	0.034	331
REV3L	0.034	331
RGL1	0.034	331
RGS4	0.034	331
RGS7	0.034	331
RHOB	0.034	331
RHPN1	0.034	331
RIC8B	0.034	331
RICTOR	0.034	331
RIOK2	0.034	331
RMND1	0.034	331
RNF19B	0.034	331
RPL11	0.034	331
RPL37	0.034	331
RPL8	0.034	331
RPP38	0.034	331
RPRD1B	0.034	331
RPS24	0.034	331
RPS6KC1	0.034	331
RRAGD	0.034	331
RRAS2	0.034	331
RRP15	0.034	331
RRP9	0.034	331
RUFY3	0.034	331
RUNX1T1	0.034	331
RYBP	0.034	331
SAAL1	0.034	331
SAR1A	0.034	331
SCAF8	0.034	331
SDCCAG8	0.034	331
SDHD	0.034	331
SECISBP2L	0.034	331
SERPINB8	0.034	331
SERTAD4	0.034	331
SESN2	0.034	331
SETD1B	0.034	331
SETD6	0.034	331
SF3B3	0.034	331
SF3B6	0.034	331
SFPQ	0.034	331
SFSWAP	0.034	331
SGTB	0.034	331
SHF	0.034	331
SHISA5	0.034	331
SHPRH	0.034	331
SIN3B	0.034	331
SIRT1	0.034	331
SKI	0.034	331
SLC1A1	0.034	331
SLC30A4	0.034	331
SLC5A3	0.034	331
SLC6A6	0.034	331
SLC7A14	0.034	331
SLC9A7	0.034	331
SLITRK5	0.034	331
SLMAP	0.034	331
SMARCA5	0.034	331
SMC5	0.034	331
SNIP1	0.034	331
SNX1	0.034	331
SNX24	0.034	331
SOD1	0.034	331
SORBS1	0.034	331
SOS1	0.034	331
SOX2	0.034	331
SOX4	0.034	331
SPAST	0.034	331
SPATA20	0.034	331
SPTY2D1	0.034	331
SRRM3	0.034	331
SRSF10	0.034	331
SS18L1	0.034	331
SSBP1	0.034	331
ST3GAL2	0.034	331
ST3GAL3	0.034	331
STARD5	0.034	331
STK25	0.034	331
STOML2	0.034	331
STRA13	0.034	331
STRIP1	0.034	331
STT3B	0.034	331
SUB1	0.034	331
SUN2	0.034	331
SYNCRIP	0.034	331
SYNE1	0.034	331
SYTL4	0.034	331
TAF13	0.034	331
TAF4	0.034	331
TAF5L	0.034	331
TALDO1	0.034	331
TANC2	0.034	331
TARBP1	0.034	331
TARS	0.034	331
TBC1D15	0.034	331
TCF20	0.034	331
TDG	0.034	331
TDP1	0.034	331
TET2	0.034	331
TFDP1	0.034	331
TGFBR1	0.034	331
THUMPD1	0.034	331
TIMM9	0.034	331
TLK1	0.034	331
TLN2	0.034	331
TMCC1	0.034	331
TMEM120B	0.034	331
TMEM199	0.034	331
TMEM50A	0.034	331
TMEM8B	0.034	331
TMTC3	0.034	331
TNFRSF9	0.034	331
TNRC18	0.034	331
TNRC6C	0.034	331
TOMM20	0.034	331
TOP1	0.034	331
TP53BP1	0.034	331
TP53I11	0.034	331
TPRKB	0.034	331
TRAPPC10	0.034	331
TRIM23	0.034	331
TRIM63	0.034	331
TRIOBP	0.034	331
TRIP13	0.034	331
TRUB1	0.034	331
TSC22D1	0.034	331
TSC22D3	0.034	331
TSPAN12	0.034	331
TSPAN13	0.034	331
TSR1	0.034	331
TTC39C	0.034	331
TTC8	0.034	331
TTC9	0.034	331
TTLL5	0.034	331
UACA	0.034	331
UAP1L1	0.034	331
UBAP2	0.034	331
UBE2A	0.034	331
UBE2D3	0.034	331
UBE3A	0.034	331
UBE3B	0.034	331
UBIAD1	0.034	331
UBR5	0.034	331
UBXN4	0.034	331
UCHL3	0.034	331
UCP3	0.034	331
UGGT1	0.034	331
UHRF1BP1L	0.034	331
UNC50	0.034	331
UPB1	0.034	331
UPRT	0.034	331
UQCRQ	0.034	331
URB1	0.034	331
USP26	0.034	331
USP29	0.034	331
USP37	0.034	331
USP39	0.034	331
UTP15	0.034	331
UXS1	0.034	331
VCL	0.034	331
VEGFA	0.034	331
VGLL4	0.034	331
VPRBP	0.034	331
VPS18	0.034	331
VPS4B	0.034	331
WASH1	0.034	331
WDR1	0.034	331
WDR45B	0.034	331
XPA	0.034	331
YARS	0.034	331
YPEL1	0.034	331
YPEL4	0.034	331
YTHDF2	0.034	331
ZBED4	0.034	331
ZBTB26	0.034	331
ZBTB44	0.034	331
ZBTB8OS	0.034	331
ZC3H7A	0.034	331
ZC3H7B	0.034	331
ZFR	0.034	331
ZFYVE28	0.034	331
ZMAT4	0.034	331
ZNF326	0.034	331
ZNF362	0.034	331
ZNF462	0.034	331
ZNF831	0.034	331
ACTG2	0.034	943
ADPRHL2	0.034	943
AGTPBP1	0.034	943
ANP32B	0.034	943
BBS2	0.034	943
BLM	0.034	943
CDKL5	0.034	943
CSRNP3	0.034	943
DACH1	0.034	943
DDX21	0.034	943
FAM65A	0.034	943
FOXQ1	0.034	943
GNG3	0.034	943
GTF2IRD1	0.034	943
ING1	0.034	943
IRS4	0.034	943
KDM1B	0.034	943
LIN52	0.034	943
LLPH	0.034	943
LYRM2	0.034	943
MKKS	0.034	943
MPHOSPH10	0.034	943
NUP62CL	0.034	943
PAPD4	0.034	943
PDE4B	0.034	943
PIM3	0.034	943
PTBP2	0.034	943
RABEPK	0.034	943
RAP1B	0.034	943
RORA	0.034	943
SERTAD2	0.034	943
SIPA1L1	0.034	943
TLK2	0.034	943
TRIM9	0.034	943
TRPV1	0.034	943
UAP1	0.034	943
WBP11	0.034	943
WBP2	0.034	943
YPEL5	0.034	943
ZNF827	0.034	943
ZNF830	0.034	943
ATF4	0.034	984
HSPA2	0.034	984
NEUROD6	0.034	984
SMAD2	0.034	984
STARD7	0.034	984
ZBTB18	0.034	984
ATP5B	0.034	990
PKM	0.034	990
SNAP25	0.034	990
AAED1	0.033	993
AAK1	0.033	993
ABI2	0.033	993
ACACA	0.033	993
ACAP2	0.033	993
ADRA1D	0.033	993
AK2	0.033	993
AKAP14	0.033	993
AKAP17A	0.033	993
AP5S1	0.033	993
APPBP2	0.033	993
AR	0.033	993
ARHGEF7	0.033	993
ARID4A	0.033	993
ARID4B	0.033	993
ARL2BP	0.033	993
ARMC6	0.033	993
ARX	0.033	993
ASH1L	0.033	993
ASUN	0.033	993
ATP2B1	0.033	993
ATP2C1	0.033	993
ATP5H	0.033	993
ATP6V0A2	0.033	993
ATP6V0E2	0.033	993
ATP6V1B1	0.033	993
ATXN1	0.033	993
B4GALT6	0.033	993
BACH2	0.033	993
BCAS2	0.033	993
BIRC8	0.033	993
BRMS1L	0.033	993
BRSK2	0.033	993
BSG	0.033	993
BTF3	0.033	993
C16orf70	0.033	993
C8orf48	0.033	993
CAAP1	0.033	993
CANX	0.033	993
CAP2	0.033	993
CCDC134	0.033	993
CD74	0.033	993
CDH18	0.033	993
CEBPB	0.033	993
CEP290	0.033	993
CHD6	0.033	993
CHORDC1	0.033	993
CHST12	0.033	993
CISD1	0.033	993
CLVS2	0.033	993
COA6	0.033	993
COMMD10	0.033	993
COMMD3-BMI1	0.033	993
COPS7A	0.033	993
COX7A2L	0.033	993
CPNE3	0.033	993
CRHR2	0.033	993
CRIP2	0.033	993
CRIPT	0.033	993
CSF2RA	0.033	993
CST1	0.033	993
CST2	0.033	993
CST3	0.033	993
CST4	0.033	993
CST5	0.033	993
CSTF3	0.033	993
CTSH	0.033	993
CYP4A11	0.033	993
CYP4A22	0.033	993
CYP4X1	0.033	993
CYP4Z1	0.033	993
DCK	0.033	993
DCUN1D4	0.033	993
DDX17	0.033	993
DDX3Y	0.033	993
DENND1A	0.033	993
DNAJC19	0.033	993
DNAJC21	0.033	993
DNAJC5	0.033	993
DPY30	0.033	993
DYRK1A	0.033	993
EEF1A2	0.033	993
EEF2KMT	0.033	993
EFTUD1	0.033	993
EHD3	0.033	993
EIF2S2	0.033	993
EIF2S3L	0.033	993
EIF3A	0.033	993
EIF4G2	0.033	993
EIF4H	0.033	993
ERO1B	0.033	993
ETV3L	0.033	993
EXOC5	0.033	993
FAM168B	0.033	993
FAM69B	0.033	993
FAM86B1	0.033	993
FAM86B2	0.033	993
FAM86C1	0.033	993
FAM96A	0.033	993
FAR2	0.033	993
FASN	0.033	993
FEN1	0.033	993
FGF14	0.033	993
FKBP1A	0.033	993
FKBP1C	0.033	993
FMR1	0.033	993
FNIP1	0.033	993
GALK1	0.033	993
GATB	0.033	993
GCN1	0.033	993
GFOD2	0.033	993
GLCCI1	0.033	993
GLG1	0.033	993
GLRA3	0.033	993
GLYR1	0.033	993
GPN3	0.033	993
GRIA4	0.033	993
GSK3B	0.033	993
HBA1	0.033	993
HBA2	0.033	993
HBQ1	0.033	993
HERC1	0.033	993
HERC2	0.033	993
HNRNPH2	0.033	993
HNRNPR	0.033	993
HSPE1-MOB4	0.033	993
HTATSF1	0.033	993
IAH1	0.033	993
IGF2R	0.033	993
IL3RA	0.033	993
IMPDH2	0.033	993
IP6K2	0.033	993
ISCA2	0.033	993
ISCU	0.033	993
JPH3	0.033	993
KDM5B	0.033	993
KIAA1211	0.033	993
KIF5C	0.033	993
KLHL36	0.033	993
KPNA6	0.033	993
LAPTM4B	0.033	993
LMTK2	0.033	993
LRRC73	0.033	993
LSM10	0.033	993
MAGOH	0.033	993
MAGOHB	0.033	993
MALSU1	0.033	993
MAP4K4	0.033	993
MED18	0.033	993
MED31	0.033	993
MEGF9	0.033	993
MEX3D	0.033	993
MFSD1	0.033	993
MOB4	0.033	993
MOCS2	0.033	993
MPPED2	0.033	993
MRPL21	0.033	993
MRPL32	0.033	993
MRPL41	0.033	993
MRPS25	0.033	993
MTOR	0.033	993
MYT1L	0.033	993
NADK2	0.033	993
NARF	0.033	993
NAV3	0.033	993
NCSTN	0.033	993
NDUFAF3	0.033	993
NDUFV1	0.033	993
NME6	0.033	993
NRN1	0.033	993
NSRP1	0.033	993
NUMB	0.033	993
PANK4	0.033	993
PBRM1	0.033	993
PCDHAC2	0.033	993
PCGF5	0.033	993
PCLO	0.033	993
PDP1	0.033	993
PEX11B	0.033	993
PLEKHA5	0.033	993
PLEKHB2	0.033	993
POLDIP3	0.033	993
PPM1D	0.033	993
PRCC	0.033	993
PRELID1	0.033	993
PROSER1	0.033	993
PRRC2B	0.033	993
PRRC2C	0.033	993
PSAP	0.033	993
PSMD13	0.033	993
PSMD4	0.033	993
PTPRZ1	0.033	993
QKI	0.033	993
RAB10	0.033	993
RAB18	0.033	993
RAPGEF4	0.033	993
RASD1	0.033	993
RASL11A	0.033	993
RASSF2	0.033	993
RBFOX2	0.033	993
RBL2	0.033	993
RCBTB2	0.033	993
RFK	0.033	993
RGPD2	0.033	993
RGPD3	0.033	993
RGPD4	0.033	993
RGPD5	0.033	993
RGPD6	0.033	993
RGPD8	0.033	993
RNF130	0.033	993
RNF144A	0.033	993
RP11-15K19.2	0.033	993
RPL13	0.033	993
RPL15	0.033	993
RPL22L1	0.033	993
RPL3	0.033	993
RPL31	0.033	993
RPL32	0.033	993
RPL34	0.033	993
RPL35A	0.033	993
RPL39	0.033	993
RPL39L	0.033	993
RPL7	0.033	993
RPLP0	0.033	993
RPP30	0.033	993
RPS16	0.033	993
RPS2	0.033	993
RPS3A	0.033	993
RPS4X	0.033	993
RPS6KA3	0.033	993
RPS6KA5	0.033	993
RPS7	0.033	993
RPSA	0.033	993
RTN4	0.033	993
RUNDC3B	0.033	993
RWDD1	0.033	993
RWDD4	0.033	993
SAMD4A	0.033	993
SATB1	0.033	993
SCRN3	0.033	993
SDF4	0.033	993
SEC31A	0.033	993
SEC61B	0.033	993
SEH1L	0.033	993
SELT	0.033	993
SEP15	0.033	993
SEPT7	0.033	993
SF3A1	0.033	993
SH3PXD2A	0.033	993
SKOR1	0.033	993
SLC2A1	0.033	993
SLC35B4	0.033	993
SLC43A2	0.033	993
SLC4A10	0.033	993
SLC9A3R2	0.033	993
SMC6	0.033	993
SNRPD3	0.033	993
SNX12	0.033	993
SOX5	0.033	993
SP3	0.033	993
SPAG9	0.033	993
SPINT3	0.033	993
SPOPL	0.033	993
SPRED2	0.033	993
SRPRA	0.033	993
SRR	0.033	993
SRRM1	0.033	993
SRSF6	0.033	993
SRSF7	0.033	993
ST8SIA1	0.033	993
STX12	0.033	993
STX7	0.033	993
STXBP5	0.033	993
STXBP5L	0.033	993
SUCO	0.033	993
SYNJ1	0.033	993
SYT13	0.033	993
TAB1	0.033	993
TAOK3	0.033	993
TBC1D13	0.033	993
TBL1Y	0.033	993
TCEB1	0.033	993
TCERG1L	0.033	993
TM2D2	0.033	993
TM9SF2	0.033	993
TMEM14B	0.033	993
TMEM14C	0.033	993
TMEM175	0.033	993
TMEM18	0.033	993
TMEM181	0.033	993
TMEM208	0.033	993
TMEM248	0.033	993
TMEM41A	0.033	993
TMSB4Y	0.033	993
TMX2-CTNND1	0.033	993
TNRC6B	0.033	993
TOB2	0.033	993
TPCN1	0.033	993
TRMT13	0.033	993
TRRAP	0.033	993
TSEN54	0.033	993
TSPAN15	0.033	993
TUBA4B	0.033	993
TULP4	0.033	993
TVP23A	0.033	993
TXNDC15	0.033	993
TXNDC17	0.033	993
UBE2B	0.033	993
UBE2I	0.033	993
UBE2J1	0.033	993
UBE2R2	0.033	993
UBE2V2	0.033	993
UCHL1	0.033	993
UHRF1BP1	0.033	993
UQCRFS1	0.033	993
UQCRH	0.033	993
URI1	0.033	993
USP1	0.033	993
VPS29	0.033	993
VPS33A	0.033	993
WSB2	0.033	993
XIAP	0.033	993
ZDHHC7	0.033	993
ZNF365	0.033	993
ZNF546	0.033	993
ZNF706	0.033	993
ZNHIT6	0.033	993
ACAT2	0.033	1320
ADAM17	0.033	1320
ADGRV1	0.033	1320
AFF2	0.033	1320
AMD1	0.033	1320
AMPH	0.033	1320
APC	0.033	1320
APCDD1	0.033	1320
ARHGAP21	0.033	1320
ATRNL1	0.033	1320
BTBD10	0.033	1320
CACNA1G	0.033	1320
CCDC73	0.033	1320
CKAP2	0.033	1320
CLTC	0.033	1320
CREBBP	0.033	1320
CRIM1	0.033	1320
CRMP1	0.033	1320
CYP20A1	0.033	1320
DDOST	0.033	1320
DENR	0.033	1320
DIP2B	0.033	1320
DOK6	0.033	1320
DTNA	0.033	1320
DVL3	0.033	1320
EEF1B2	0.033	1320
EPAS1	0.033	1320
EPHA10	0.033	1320
ERGIC1	0.033	1320
Estrogen	0.033	1320
ETNK1	0.033	1320
EXOC6	0.033	1320
FAM13A	0.033	1320
FAM13C	0.033	1320
FAM162A	0.033	1320
FARP1	0.033	1320
FAU	0.033	1320
FBXO11	0.033	1320
FUBP1	0.033	1320
GLB1L3	0.033	1320
GPD1L	0.033	1320
HNRNPM	0.033	1320
HSPA5	0.033	1320
HSPA8	0.033	1320
IDNK	0.033	1320
IFT74	0.033	1320
KATNAL1	0.033	1320
KCNC2	0.033	1320
KCNIP4	0.033	1320
KCNMA1	0.033	1320
LEMD3	0.033	1320
MAP2K5	0.033	1320
MAPK6	0.033	1320
MATR3	0.033	1320
MID1IP1	0.033	1320
MYH10	0.033	1320
NEK9	0.033	1320
NELFA	0.033	1320
NFX1	0.033	1320
NMD3	0.033	1320
NOP14	0.033	1320
NUDT9	0.033	1320
OSBP2	0.033	1320
PALLD	0.033	1320
PARN	0.033	1320
PCF11	0.033	1320
PDE1A	0.033	1320
PER3	0.033	1320
PEX12	0.033	1320
PHF24	0.033	1320
PNN	0.033	1320
PPME1	0.033	1320
PTGES2	0.033	1320
PTPRD	0.033	1320
PTPRS	0.033	1320
RPGR	0.033	1320
RPL18	0.033	1320
RTF1	0.033	1320
RUFY1	0.033	1320
SCN8A	0.033	1320
SIGMAR1	0.033	1320
SLC12A5	0.033	1320
SLIRP	0.033	1320
SMARCA2	0.033	1320
SMOC1	0.033	1320
SORBS2	0.033	1320
SOX3	0.033	1320
SPHKAP	0.033	1320
SRSF11	0.033	1320
SYN1	0.033	1320
SYN3	0.033	1320
SYT11	0.033	1320
TIGD5	0.033	1320
TMCO3	0.033	1320
TMEM30A	0.033	1320
UNC13A	0.033	1320
URM1	0.033	1320
VPS35	0.033	1320
YEATS2	0.033	1320
YME1L1	0.033	1320
SLC8A1	0.033	1420
OPRM1	0.018	1421
AAMP	0.018	1422
ABCB7	0.018	1422
ABCE1	0.018	1422
ACOX1	0.018	1422
ACSL1	0.018	1422
ACSL3	0.018	1422
ACTA2	0.018	1422
ACTC1	0.018	1422
ACTR2	0.018	1422
ACTR8	0.018	1422
ACVR2A	0.018	1422
ADAM11	0.018	1422
ADAP1	0.018	1422
ADGRL2	0.018	1422
ADSS	0.018	1422
AFAP1	0.018	1422
AGFG1	0.018	1422
AGO3	0.018	1422
AGR2	0.018	1422
AHCYL2	0.018	1422
AIMP1	0.018	1422
AKAP7	0.018	1422
AKAP8	0.018	1422
AKR1B1	0.018	1422
AKTIP	0.018	1422
ALAS1	0.018	1422
ALDH3A2	0.018	1422
ALG2	0.018	1422
ALKBH3	0.018	1422
ALYREF	0.018	1422
ALYREF	0.018	1422
AMACR	0.018	1422
AMMECR1L	0.018	1422
AMOT	0.018	1422
AMOTL2	0.018	1422
ANAPC16	0.018	1422
ANAPC2	0.018	1422
ANAPC7	0.018	1422
ANKMY2	0.018	1422
ANKRD10	0.018	1422
ANKRD28	0.018	1422
ANKS3	0.018	1422
ANXA11	0.018	1422
AP1S2	0.018	1422
AP2B1	0.018	1422
AP3M1	0.018	1422
AP4E1	0.018	1422
APH1A	0.018	1422
APOA1BP	0.018	1422
APTX	0.018	1422
AQP7	0.018	1422
AQR	0.018	1422
ARFGAP1	0.018	1422
ARHGAP39	0.018	1422
ARHGEF12	0.018	1422
ARHGEF18	0.018	1422
ARHGEF2	0.018	1422
ARL14EP	0.018	1422
ARPC5L	0.018	1422
ARSA	0.018	1422
ASB3	0.018	1422
ATF7IP	0.018	1422
ATG12	0.018	1422
ATG5	0.018	1422
ATIC	0.018	1422
ATP1B4	0.018	1422
ATP5D	0.018	1422
ATP5S	0.018	1422
ATP8A1	0.018	1422
ATXN3	0.018	1422
AURKAIP1	0.018	1422
AUTS2	0.018	1422
B3GALT6	0.018	1422
B4GALT3	0.018	1422
B4GALT4	0.018	1422
BACH1	0.018	1422
BANP	0.018	1422
BASP1	0.018	1422
BAZ2B	0.018	1422
BCAR1	0.018	1422
BCL10	0.018	1422
BCL9	0.018	1422
BCL9L	0.018	1422
BCR	0.018	1422
BHLHE22	0.018	1422
BLOC1S6	0.018	1422
BMS1	0.018	1422
BOC	0.018	1422
BOD1	0.018	1422
BPGM	0.018	1422
BRCC3	0.018	1422
BRD1	0.018	1422
BRD8	0.018	1422
BRI3	0.018	1422
BRINP1	0.018	1422
BRS3	0.018	1422
BRWD3	0.018	1422
BTAF1	0.018	1422
C10orf2	0.018	1422
C15orf40	0.018	1422
C15orf41	0.018	1422
C16orf62	0.018	1422
C19orf44	0.018	1422
C19orf70	0.018	1422
C1orf146	0.018	1422
C1orf168	0.018	1422
C1orf174	0.018	1422
C1orf21	0.018	1422
C2orf44	0.018	1422
C3orf17	0.018	1422
C5orf45	0.018	1422
C6orf62	0.018	1422
C8orf33	0.018	1422
C8orf76	0.018	1422
CA2	0.018	1422
CACNG3	0.018	1422
CACNG4	0.018	1422
CACNG7	0.018	1422
CALM1	0.018	1422
CALM2	0.018	1422
CAMK2A	0.018	1422
CAMKK2	0.018	1422
CASC1	0.018	1422
CASP2	0.018	1422
CASP8	0.018	1422
CAT	0.018	1422
CBX4	0.018	1422
CCDC173	0.018	1422
CCDC53	0.018	1422
CCDC6	0.018	1422
CCDC80	0.018	1422
CCDC85C	0.018	1422
CCND2	0.018	1422
CCRL2	0.018	1422
CD2	0.018	1422
CDAN1	0.018	1422
CDC123	0.018	1422
CDH8	0.018	1422
CDK11B	0.018	1422
CDK13	0.018	1422
CDK17	0.018	1422
CDK19	0.018	1422
CDK2AP1	0.018	1422
CDK8	0.018	1422
CDKN1B	0.018	1422
CDV3	0.018	1422
CEBPE	0.018	1422
CELF5	0.018	1422
CEP126	0.018	1422
CEP170	0.018	1422
CEP57	0.018	1422
CEP63	0.018	1422
CERK	0.018	1422
CFAP36	0.018	1422
CFAP44	0.018	1422
CFH	0.018	1422
CGNL1	0.018	1422
CHAF1A	0.018	1422
CHAT	0.018	1422
CHD3	0.018	1422
CHD9	0.018	1422
CHMP5	0.018	1422
CHRAC1	0.018	1422
CHRNA4	0.018	1422
CHSY1	0.018	1422
CHUK	0.018	1422
CIAPIN1	0.018	1422
CIDEC	0.018	1422
CKB	0.018	1422
CKS1B	0.018	1422
CLCA2	0.018	1422
CLDN12	0.018	1422
CLIC3	0.018	1422
CLMN	0.018	1422
CMC2	0.018	1422
CNOT10	0.018	1422
CNOT6	0.018	1422
CNTRL	0.018	1422
COG4	0.018	1422
COIL	0.018	1422
COL11A1	0.018	1422
COL23A1	0.018	1422
COX19	0.018	1422
CP	0.018	1422
CPEB1	0.018	1422
CPEB2	0.018	1422
CPT1C	0.018	1422
CREG2	0.018	1422
CREM	0.018	1422
CRK	0.018	1422
CRKL	0.018	1422
CRYL1	0.018	1422
CSDC2	0.018	1422
CSMD2	0.018	1422
CSNK1A1	0.018	1422
CSNK1A1L	0.018	1422
CSNK1G1	0.018	1422
CTDP1	0.018	1422
CTNNB1	0.018	1422
CTNNBIP1	0.018	1422
CTSL	0.018	1422
CTTNBP2	0.018	1422
CTTNBP2NL	0.018	1422
CUL1	0.018	1422
CUL3	0.018	1422
CUL5	0.018	1422
CUL9	0.018	1422
CYB561D2	0.018	1422
CYB5A	0.018	1422
CYB5R3	0.018	1422
DAB2IP	0.018	1422
DACH2	0.018	1422
DACT2	0.018	1422
DAGLB	0.018	1422
DCAF10	0.018	1422
DCLK1	0.018	1422
DCUN1D2	0.018	1422
DCUN1D5	0.018	1422
DCXR	0.018	1422
DDB2	0.018	1422
DDX18	0.018	1422
DDX26B	0.018	1422
DENND2A	0.018	1422
DERL1	0.018	1422
DFNA5	0.018	1422
DGCR6	0.018	1422
DHDDS	0.018	1422
DHX15	0.018	1422
DICER1	0.018	1422
DIP2C	0.018	1422
DLG2	0.018	1422
DLG3	0.018	1422
DLG5	0.018	1422
DMTF1	0.018	1422
DMXL2	0.018	1422
DNAJB14	0.018	1422
DNAJC2	0.018	1422
DNMBP	0.018	1422
DNMT3A	0.018	1422
DPP7	0.018	1422
DPY19L1	0.018	1422
DROSHA	0.018	1422
DRP2	0.018	1422
DTD1	0.018	1422
DUS4L	0.018	1422
DUSP11	0.018	1422
DUSP19	0.018	1422
DYNC1LI1	0.018	1422
EAF2	0.018	1422
EBF1	0.018	1422
ECE2	0.018	1422
EDAR	0.018	1422
EED	0.018	1422
EEFSEC	0.018	1422
EFNB1	0.018	1422
EFNB2	0.018	1422
EGR3	0.018	1422
EIF2AK3	0.018	1422
EIF2S1	0.018	1422
EIF3F	0.018	1422
EIF6	0.018	1422
ELF1	0.018	1422
EMG1	0.018	1422
EML1	0.018	1422
EML4	0.018	1422
ENGASE	0.018	1422
EPB41L4A	0.018	1422
EPHA5	0.018	1422
EPHB3	0.018	1422
EPM2A	0.018	1422
ERBB2IP	0.018	1422
ERI1	0.018	1422
ERMP1	0.018	1422
ERP44	0.018	1422
ETAA1	0.018	1422
ETV3	0.018	1422
EWSR1	0.018	1422
EXOC1	0.018	1422
EZH1	0.018	1422
FAIM2	0.018	1422
FAM109B	0.018	1422
FAM110B	0.018	1422
FAM114A2	0.018	1422
FAM126B	0.018	1422
FAM134C	0.018	1422
FAM169A	0.018	1422
FAM173B	0.018	1422
FAM175B	0.018	1422
FAM184A	0.018	1422
FAM193A	0.018	1422
FAM46A	0.018	1422
FANCF	0.018	1422
FANCL	0.018	1422
FAR1	0.018	1422
FARSB	0.018	1422
FBRSL1	0.018	1422
FBXL20	0.018	1422
FBXO3	0.018	1422
FBXO31	0.018	1422
FBXO33	0.018	1422
FBXO4	0.018	1422
FBXW2	0.018	1422
FBXW7	0.018	1422
FDX1	0.018	1422
FEM1C	0.018	1422
FEZ2	0.018	1422
FGD6	0.018	1422
FGF18	0.018	1422
FIG4	0.018	1422
FITM2	0.018	1422
FN3KRP	0.018	1422
FNDC3A	0.018	1422
FOPNL	0.018	1422
FOXO3	0.018	1422
FPGS	0.018	1422
FRAT1	0.018	1422
FRMPD3	0.018	1422
FTSJ2	0.018	1422
FTSJ3	0.018	1422
FUNDC2	0.018	1422
FYTTD1	0.018	1422
GABARAPL1	0.018	1422
GABBR2	0.018	1422
GABPA	0.018	1422
GALNT14	0.018	1422
GATAD2B	0.018	1422
GDAP1	0.018	1422
GDE1	0.018	1422
GEMIN2	0.018	1422
GET4	0.018	1422
GGA1	0.018	1422
GGA3	0.018	1422
GLP1R	0.018	1422
GMEB2	0.018	1422
GNL2	0.018	1422
GOLT1B	0.018	1422
GPBP1	0.018	1422
GPM6B	0.018	1422
GPR12	0.018	1422
GPR146	0.018	1422
GPT2	0.018	1422
GRB10	0.018	1422
GRM4	0.018	1422
GSG1L	0.018	1422
GUCD1	0.018	1422
GUCY1A3	0.018	1422
H2AFY2	0.018	1422
HARS	0.018	1422
HASH1	0.018	1422
HBE1	0.018	1422
HDAC4	0.018	1422
HEATR1	0.018	1422
HEATR6	0.018	1422
HEXDC	0.018	1422
HID1	0.018	1422
HINT2	0.018	1422
HMCES	0.018	1422
HMGN1	0.018	1422
HMGN2	0.018	1422
HMGN4	0.018	1422
HN1L	0.018	1422
HNRNPA0	0.018	1422
HNRNPAB	0.018	1422
HNRNPD	0.018	1422
HRH1	0.018	1422
HS3ST4	0.018	1422
HSD11B1L	0.018	1422
HSD17B7	0.018	1422
HSP90AA2P	0.018	1422
HTR1D	0.018	1422
HYAL2	0.018	1422
IAPP	0.018	1422
ID4	0.018	1422
IDH1	0.018	1422
IDI1	0.018	1422
IFITM10	0.018	1422
IFNGR1	0.018	1422
IFRD1	0.018	1422
IFT122	0.018	1422
IFT140	0.018	1422
IFT22	0.018	1422
IFT88	0.018	1422
IGF1R	0.018	1422
IGSF1	0.018	1422
IKBKAP	0.018	1422
IMPAD1	0.018	1422
ING2	0.018	1422
ING3	0.018	1422
INIP	0.018	1422
INO80D	0.018	1422
INPP5D	0.018	1422
INTS10	0.018	1422
INTS9	0.018	1422
IPMK	0.018	1422
IPO5	0.018	1422
IPP	0.018	1422
IQCG	0.018	1422
IQGAP1	0.018	1422
ISL1	0.018	1422
ITCH	0.018	1422
ITFG2	0.018	1422
JAK2	0.018	1422
JMJD1C	0.018	1422
JPH1	0.018	1422
KANK1	0.018	1422
KAT6B	0.018	1422
KBTBD11	0.018	1422
KBTBD2	0.018	1422
KCNC1	0.018	1422
KCNG1	0.018	1422
KCNJ4	0.018	1422
KCNJ9	0.018	1422
KCNK2	0.018	1422
KCNK5	0.018	1422
KCNMB2	0.018	1422
KCNMB4	0.018	1422
KCNS1	0.018	1422
KCNV1	0.018	1422
KCTD1	0.018	1422
KDSR	0.018	1422
KIAA0368	0.018	1422
KIAA0895	0.018	1422
KIAA0895L	0.018	1422
KIAA0922	0.018	1422
KIAA1217	0.018	1422
KIAA1429	0.018	1422
KIAA1671	0.018	1422
KIAA1919	0.018	1422
KIF20A	0.018	1422
KIF21A	0.018	1422
KIFC1	0.018	1422
KLC4	0.018	1422
KLF11	0.018	1422
KLF12	0.018	1422
KLF13	0.018	1422
KLF3	0.018	1422
KLF9	0.018	1422
KLHL12	0.018	1422
KLHL18	0.018	1422
KLHL20	0.018	1422
KLHL32	0.018	1422
KPNA5	0.018	1422
KPNB1	0.018	1422
LARP1	0.018	1422
LBH	0.018	1422
LBR	0.018	1422
LDHA	0.018	1422
LDLRAD3	0.018	1422
LEMD2	0.018	1422
LEPROT	0.018	1422
LGR4	0.018	1422
LHFP	0.018	1422
LHFPL4	0.018	1422
LHFPL5	0.018	1422
LIFR	0.018	1422
LIMD2	0.018	1422
LIMK1	0.018	1422
LMAN2	0.018	1422
LMO7	0.018	1422
LNPEP	0.018	1422
LRMP	0.018	1422
LRRC8B	0.018	1422
LRRC8D	0.018	1422
LRRN2	0.018	1422
LRRTM1	0.018	1422
LYRM1	0.018	1422
LYSMD3	0.018	1422
LZTR1	0.018	1422
M6PR	0.018	1422
MAGT1	0.018	1422
MAN1C1	0.018	1422
MAP1LC3B	0.018	1422
MAP3K1	0.018	1422
MAP3K3	0.018	1422
MAP4K3	0.018	1422
MAP7	0.018	1422
MAPK14	0.018	1422
MAPKAPK5	0.018	1422
MARCH5	0.018	1422
MARCH8	0.018	1422
MARCKS	0.018	1422
MARK1	0.018	1422
MARK3	0.018	1422
MBD3	0.018	1422
MBOAT1	0.018	1422
MBTPS1	0.018	1422
MCAT	0.018	1422
MCM3AP	0.018	1422
MED12	0.018	1422
MED13	0.018	1422
MED14	0.018	1422
MED20	0.018	1422
MED24	0.018	1422
MED9	0.018	1422
MEIS1	0.018	1422
METAP1D	0.018	1422
MEX3B	0.018	1422
MFGE8	0.018	1422
MFSD10	0.018	1422
MGLL	0.018	1422
MICU3	0.018	1422
MID1	0.018	1422
MIPEP	0.018	1422
MIR1248	0.018	1422
MIR125B1	0.018	1422
MIR1279	0.018	1422
MIR129-1	0.018	1422
MIR129-2	0.018	1422
MIR135A2	0.018	1422
MIR137	0.018	1422
MIR17HG	0.018	1422
MIR25	0.018	1422
MIR29A	0.018	1422
MIR92A1	0.018	1422
MIR92A2	0.018	1422
MIRLET7A2	0.018	1422
MIRLET7I	0.018	1422
MKL1	0.018	1422
MLF1	0.018	1422
MMACHC	0.018	1422
MN1	0.018	1422
MNS1	0.018	1422
MNT	0.018	1422
MON2	0.018	1422
MORN4	0.018	1422
MPHOSPH9	0.018	1422
MPP6	0.018	1422
MPPE1	0.018	1422
MPST	0.018	1422
MRPL17	0.018	1422
MRPL23	0.018	1422
MRPL38	0.018	1422
MRPL55	0.018	1422
MRPS31	0.018	1422
MRPS6	0.018	1422
MSANTD1	0.018	1422
MSTO1	0.018	1422
MT-CYB	0.018	1422
MTAP	0.018	1422
MTERF3	0.018	1422
MTMR12	0.018	1422
MTMR7	0.018	1422
MTMR9	0.018	1422
MXD4	0.018	1422
MYO1F	0.018	1422
N6AMT2	0.018	1422
NAB1	0.018	1422
NAIF1	0.018	1422
NAPEPLD	0.018	1422
NAT8L	0.018	1422
NATD1	0.018	1422
NBN	0.018	1422
NBR1	0.018	1422
NCAPG	0.018	1422
NCK2	0.018	1422
NCKIPSD	0.018	1422
NCOA2	0.018	1422
NCOA5	0.018	1422
NCS1	0.018	1422
NDUFAF2	0.018	1422
NDUFS3	0.018	1422
NECAB1	0.018	1422
NEDD1	0.018	1422
NEU1	0.018	1422
NFASC	0.018	1422
NFE2L2	0.018	1422
NFS1	0.018	1422
NINL	0.018	1422
NIPA2	0.018	1422
NIPAL3	0.018	1422
NKRF	0.018	1422
NKTR	0.018	1422
NMT2	0.018	1422
NOL12	0.018	1422
NOLC1	0.018	1422
NOVA1	0.018	1422
NPEPL1	0.018	1422
NPTX2	0.018	1422
[truncated: 2,827 more rows]
